# Supplementary material for: Role of visual and non-visual cues in constructing a rotation-invariant representation of heading in parietal cortex
Source: eLife. 2015 Feb 18;4:e04693. doi: 10.7554/eLife.04693 (PMC4337725; doi:10.7554/eLife.04693)
Supplement: Source code 1. — Custom scripts. Custom scripts written for use with the TEMPO system (Reflective Computing, St. Louis, MO). The scripts define experiment specific parameters and the control loop determining the structure of each individual trial. DOI: http://dx.doi.org/10.7554/eLife.04693.016 [file elife04693s001.zip]

Archive with 7 entries (6 files):
- TEMPO_main_control_loop.pro
- __MACOSX/
- __MACOSX/._TEMPO_main_control_loop.pro
- TEMPO_parameter_definitions.pro
- __MACOSX/._TEMPO_parameter_definitions.pro
- TEMPO_protocol_functions.pro
- __MACOSX/._TEMPO_protocol_functions.pro
