# Supplementary material for: Role of visual and non-visual cues in constructing a rotation-invariant representation of heading in parietal cortex
Source: eLife. 2015 Feb 18;4:e04693. doi: 10.7554/eLife.04693 (PMC4337725; doi:10.7554/eLife.04693)
Supplement: Source code 1. — Custom scripts. Custom scripts written for use with the TEMPO system (Reflective Computing, St. Louis, MO). The scripts define experiment specific parameters and the control loop determining the structure of each individual trial. DOI: http://dx.doi.org/10.7554/eLife.04693.016 [file elife04693s001.zip › TEMPO_main_control_loop.pro]

/************************************************************************
MoogProt.PRO: TEMPO protocol for MOOG experiments
	Greg DeAngelis, starting 4/10/03


NOTES:
-this is modified from DotsDisc.PRO
*************************************************************************/

#pragma declare = 1             // Require declarations of all variables

#include Object.pro		// Required when using object graphs
#include tempo.pro		//standard defines for system information
#include dio.pro		// DIO definitions
#include Par_defs.pro		//defines, data structures, etc for controlling expt variables
#include win_defs.pro		// definitions for target windows, cursors, etc.
#include ProtDefs.pro		//defines for pre-canned experimental protocols

//These are defines for turning on and off specific output bits for controlling devices
//These are bits on Port A
int REWARD_HIGH = 0x01;     //uses the 1st bit to turn on reward bit
int REWARD_LOW = 0xFE;      //uses the 1st bit to turn off reward bit
int FIX_BREAK = 0x02;       //turns on a bit to tell MoogDots that fix break has occured(2nd bit)
int SHUTTER_OPEN = 0x04;    //uses the 3rd bit for shutter control, GCD, 1/4/07
int SHUTTER_CLOSED = 0xFA;  //uses the 3rd bit for shutter control, GCD, 1/4/07
int MICROSTIM_ON = 0x08;    //uses the 4th bit for microstim control, GCD, 1/4/07
int MICROSTIM_OFF = 0xF7;  //uses the 4th bit for microstim control, GCD, 1/4/07

//These are bits on Port B
int SPEAKER_ON = 0x01;      //turn on speaker bit
int SPEAKER_OFF = 0xFE;     //turn off speaker bit
int HEAD_LASER_ON = 0x02;   //uses the 2nd bit of port B for Head Move Laser control(Moog4), Jing 05/01/2011.
int HEAD_LASER_OFF = 0xFC;  //uses the 2nd bit of port B for Head Move Laser control(Moog4), Jing 05/01/2011.

//These are bits on Port C
int LASER_FP_ON = 0x01;         //uses the 1st bit of port C for Laser FP control(Head Fixed), Johnny 8/8/07
int LASER_FP_OFF = 0xFE;        //uses the 1st bit of port C for Laser FP control(Head Fixed), Johnny 8/8/07
int LASER_WF_ON = 0x02;         //uses the 2nd bit for World Fixed (Space Fixed) Laser control, Johnny, 8/2/07
int LASER_WF_OFF = 0xFC;        //uses the 2nd bit for World Fixed (Space Fixed) Laser control, Johnny, 8/2/07
int LASER_GALVO_ON = 0x04;      //uses the 3rd bit for Galvo Laser control, Johnny, 8/2/07
int LASER_GALVO_OFF = 0xFA;     //uses the 3rd bit for Galvo Laser control, Johnny, 8/2/07

//variables to hold I/O values for CED communication
//int REWARD_HIGH = 0x01;     //#### 0x01
//int REWARD_LOW = 0x00;      //#### 0x00

//These defines specify the A/D channels that are used for the analog signals from the slave
//that specify the MOOG's current position.  Used for pursuit tasks and such.
int MOOG_X_CHAN = 7;
int MOOG_Z_CHAN = 8;

#include e_codes.pro        //defines for event codes

//********** GLOBAL VARIABLE/CONSTANT DEFINITIONS ***************
declare hide constant DEBUG = 1;
declare hide constant USE_RDX = 1;	//setting this to 0 will eliminate all dsend() commands when there is nobody to receive them

int USE_SHUTTERS_FOR_BLANKING = 0;      //this controls whether a bit will be turned on/off to control a pair of shutters that can block out vision
                                        //added by GCD and GY 1/4/07 for control experiments in which heading discrimination is performed in dark after fixation
int USE_LASER_FP = 0;       //this controls whether the fixation point (FP) is presented by the OpenGL graphics code or whether it is presented by turning
                            //on a laser spot.  When this  = 1, no FP will be drawn by OpenGL but the laser will be on.  When = 0, the FP will be drawn
                            // by the OpenGL code as usual.  ONLY SET THIS TO 1 IF YOU PLAN TO USE THE LASER!!!  GCD, 5/9/07
int OPENGL_FP_CONTROL = 0;          // trun on OpenGL FP for adjusting the laser FP -- Johnny 5/2407
int LASER_FP_CONTROL = 0;

//defines for screen dimensions
// NOTE: These can now be modified in the Screen Setup DIALOG, and they are sent to the slave every trial
// This should allow easy switching between setup with monitor vs projector.  GCD, 12/26/01
declare hide float SCREEN_XSIZ = 40.0;		//cm
declare hide float SCREEN_YSIZ = 30.8;		//cm
declare hide float VIEW_DIST = 57.0; 		//cm
declare hide float IO_DIST = 3.5;		//interocular distance, cm
declare hide float REFRESH_RATE = 60.0;		// Refresh rate of the monitor in Hz.
declare hide float SCREEN_DIST = 37.5;           //38.0;//Distance from center of eye coil cube to screen //change from 37.5->38cm -Johnny 9/8/2010
declare hide float VIEW_ANGLE = 0.0;            //degree
declare hide float VIEW_ANGLE_DIST = 0.0;       //CM - which is according to VIEW_ANGLE and VIEW_DIST

// dot size (in pixels) for OpenGL dots; this will change with screen size.  GCD 12/26/01
declare hide float DOT_SIZE_GL = 4.0;

//holds range of values for the A/D; set in process INIT
declare hide AVAL_RANGE;

//some variables needed for setting and displaying protocol variables
declare hide Protocol = 0;	        //holds the currently selected protocol #
declare hide iMoveType = MOOG;	        //holds the index of movement parameters
declare hide iVar = AZIMUTH;		//holds the index of variable to modify in range dialog
declare hide iStatVar = STARS_LUM_MULT; //holds index of static variable to modify
declare hide iTarget = FP;	        //holds the index of the target to modify in the target params dialog

// Copy from Dots Protocol that help to setup dialog - Johnny 4/30/07
//some variables needed for setting and displaying protocol variables
declare hide iPatch = PATCH1;	//holds the index of dot patch to display in dialogs


//GLOBALS FOR INTERPROCESS COMMUNICATION
//---------------------------------------------------------------------
//trigger tag variable(s)
declare hide trigger_tag1 = 1;
//variables for displaying trial statistics
declare hide CorrectTrials = 0;			//counter var to hold # of correctly completed trials for current run
declare hide TrialsCompleted = 0;		//counter var to hold total # completed trials for current run
declare hide Total_CorrectTrials = 0;	        //# of correctly completed trials for whole session
declare hide Total_TrialsCompleted = 0;	        //# completed trials for whole session
declare hide BreaksOfFixation = 0;		//counter var to hold # times fixation was broken
declare hide Total_BreaksOfFixation = 0;        //# times fixation was broken for whole session
declare hide BreaksOfVergence = 0;		//counter var to hold # times vergence was broken
declare hide Total_BreaksOfVergence = 0;        //# times vergence was broken for whole session
declare hide CorrLoops_Correct = 0;	        //# of correctly completed correction trials in expt.
declare hide Total_CorrLoops_Correct = 0;	//# of correctly completed correction trials in whole session
declare hide CorrLoops_Completed = 0;	        //# of correction trials in expt.
declare hide Total_CorrLoops_Completed = 0;	//# of correction trials in whole session
declare hide TrialsRemaining = 0;		//counter var to hold # of remaining trials in an expt.
declare hide NumRepetitions = 10;		//number of times to repeat each stimulus condition
declare hide TrialForOnlineDisplay = 0;	        //index to the trial for which to show on-line displays
//variables for block randomization
declare hide NumActiveConditions = 0;	        //this will be the current # of active conditions in condition_list[]
declare hide BlockCount = 0;			//this variable holds the repetition # at which the current block is filled
declare hide BlockSize = 1;			//this is the increment to BlockCount after a block is done
                                                //eg. 	=1 means that each condition will be done once in a block
                                                //	=2 means that each condition will be done twice in a block
//this variable holds the index of the current stimulus condition from the condition_list[]
declare hide curr_condition = 0;
declare hide curr_condition_hold = 0;           //copy of curr_condition held for Matlab to finish
//the PStop variable is used to start/pause the trial loop
declare hide PStop = 1;				//start with the protocol stopped
//defines for different trial types
declare hide constant FIX_LOOP = 0;		//fixation loop only; for use with RFPLOT
declare hide constant FIX_STIM = 1;		//maintain fixation while visual stimulus presented
declare hide constant DISCRIM = 2;		//above, plus choose a target at end of visual stim.
declare hide constant SEARCH = 3;		//visual search task
declare hide constant PURSUIT_AZBG = 4;         //Pursuit protocol with Background moving AZ dir. Jing 11/10/2011
declare hide constant PURSUIT_ELBG = 5;		//Pursuit protocol with Background moving EL dir. Jing 11/10/2011
declare hide constant PURSUIT_DISCRIM = 6;    //Jing 01/12/2015
declare hide TrialType = DISCRIM;
//variables to control trial timing; all values in ms
declare hide fix_acquire_time = 2000;	        //time to wait for monkey to fixate at beg. of trial
declare hide fix_to_stim_time = 500;	        //time delay between fixation and start of visual stimulus
declare hide visual_stim_time = 2000;	        //visual stimulation period
declare hide window_to_shrink_time = 250;	//after visual stim starts, shrink eye window after X ms;
declare hide window_to_shrink_times[4];	        // for mult. times window shrink - Johnny 6/18/07
declare hide window_to_shrink_actives[4];
declare hide win_shrink_num = 0;
declare hide window_shrunk_flag = 0;            //flag to indicate that window has been shrunk						
                                                
declare hide time_to_shrink_window = 0;		//the time() to shrink the window; varies on a trial-by-trial basis
declare hide delay_time = 300;			//delay period after visual stimulus, before targets
declare hide choice_time = 1000;		//grace period for making a saccade after targets come up
declare hide saccade_time = 150;		//time allowed for eyes to move
declare hide punish_time = 500;			//time to sound error tone
declare hide break_fixation_timeout = 1000;	//timeout period after monkey breaks fixation/vergence
declare hide inter_trial_time = 3000;	        //intertrial interval time

//variables to control rewards
declare hide reward_time_1 = 100;		//time to hold solenoid valve open; 1st reward epoch
declare hide reward_time_2 = 100;		//2nd reward epoch
declare hide reward_interval = 0;		//interval between 2 reward epochs
declare hide float discrim_reward_mult = 1.0;	//reward multiplier for discrimination trials
declare hide float fixation_reward_mult = 0.75;	//reward multiplier for fixation trials
declare hide total_reward_time = 0;             //cumulative solenoid open time, in msec
declare hide float reward_variable = 0;         // for variable rewards;  0 = no variablility;  1 = double or nothing.  JWN 080306 - Johnny 4/27/07
declare hide global_reward_prob = 100;          //probability (%) of reward on all correct trials (for cue-conflict discrim task)
declare hide conflict_reward_prob = 50;         //probability (%) of reward on ambiguous cue-conflict trials
declare hide reward_flag = 0; 

//variables related to 2-interval/conflict task
declare hide interval_swap_pct = 50;            //probability (%) of reversing the order of intervals in heading discrim 2I task
declare hide swap_flag = 0;                     //flags each trial as having reversed order of intervals (or not)
declare hide conflict_interleave_flag = 0;      //flag for whether all conditions will be interleaved in a cue-conflict block

//variables to set the grid center and size for the direction RevCorr protocol.  These are in RFPLOT pseudo-degrees
//and will be converted to CM to be sent to the RevCorr slave program.  GCD, 6/24/09
declare hide float rc_grid_xctr_deg = 0;
declare hide float rc_grid_yctr_deg = 0;
declare hide float rc_grid_xsiz_deg = 0;
declare hide float rc_grid_ysiz_deg = 0;

//defines for trial contingencies
declare hide failed = 0;	                //IMPT flag: used to indicate whether and how monkey fails in a trial
declare hide constant ERR_OK = 0;	        //value if no failure
declare hide constant ERR_ACQUIRE_FP = 1;	//set when fails to acquire fixation point
declare hide constant ERR_BROKE_FIXATION = 2;	//set when monkey breaks fixation during trial
declare hide constant ERR_NO_CHOICE = 3;	//value if monkey fails to leave FIxWin after targets shown
declare hide constant ERR_MISSED_TARGETS = 4;	//left FixWin but missed both target windows
declare hide constant ERR_WRONG_CHOICE = 5;	//made a saccade to a target, but wrong one
declare hide constant ERR_BROKE_VERGENCE = 6;	//set when monkey leaves the vergence window during a trial

//defines and variables related to monkey's choice in discrim trials
declare hide constant NO_CHOICE = 0;
declare hide constant TARGET1 = 1;
declare hide constant TARGET2 = 2;
declare hide choice = NO_CHOICE;
//flags which are set in WATCHEYES to indicate whether monkey is in various windows
declare hide InFixWin = 0;	                //flag = 1 when monkey is in fixation window
declare hide InT1Win = 0;	                //flag = 1 when monkey is in Target1 window
declare hide InT2Win = 0;	                //flag = 1 when monkey is in Target2 window
declare hide InVergWin = 0;	                //flag = 1 when monkey is in Vergence window

//variables and constants used with process WAIT_LOOP
//process WAIT_LOOP will wait until wait_time expires OR until wait_cond is true
//either TIME_EXPIRED or COND_TRUE will be put  into wait_result when process is done
declare hide wait_time = 0;	                //time to wait (in ms) when process WAIT_LOOP is called
declare hide wait_cond = 0;                     //logical condition given to process WAIT_LOOP
declare hide wait_result = 0;	                //result of WAIT_LOOP, either TIME_EXPIRED or COND_TRUE
declare hide constant TIME_EXPIRED = 10;	//indicates wait_time ran out
declare hide constant COND_TRUE = 11;	        //indicates wait_cond was met before time ran out
//defines for different waiting conditions
declare hide constant WAIT4FIX = 1;		//wait for monkey to enter fixation window
declare hide constant BREAK_FIX = 2;	        //leave wait loop if monkey breaks fixation
declare hide constant WAIT4SACCADE = 3;	        //wait for monkey to saccade out of fixation window (to a target)
declare hide constant WAIT4MATLAB = 4;	        //wait for Matlab to process online displays


//flag to enable/disable sending of spike counts to slave PC (for RFPLOT)
declare hide send_counts_to_slave = 0;
//variables for (RFPLOT) fixation loops
declare hide num_fix_loops = 5;
declare hide fix_loop_time = 1000;              //ms
declare hide fix_loop_reward = 200;	        //ms
//variables for saving/naming data files
declare hide constant EYE_DB = 1;	        //index of eye position database
declare hide constant SPIKE_DB = 2;	        //index of spikes database
declare hide constant EVENT_DB = 3;	        //index of event database
declare hide monkey = 0;	                //monkey ID code: 0 = TEST, 1 = BEN, 2 = JERRY ...
declare hide cell_num = 1;	                //cell/site number, will increment for each new cell/site
declare hide run_num = 1;	                //index for the experimental runs done for each cell/site
declare hide fileExists = 0;	                //flag variable which indicates whether a chosen data file already exists
declare hide constant OVERWRITE = 1;	        //these constants specify actions to take if a data file already exists
declare hide constant RENAME = 2;
declare hide fileAction = RENAME;		//fileAction specifies what to do if a data file already exists, see SAVE_DATA
declare hide save_eye_data = 1;			//flag to turn on/off saving of eye (analog) data
declare hide save_spike_data = 1;		//flag to turn on/off saving of spike data
declare hide save_event_data = 1;		//flag to turn on/off saving of event data
//variables and defines needed for staircase method vs. method of constant stimuli
declare hide constant METHOD_CONSTANT_STIMULI = 1;
declare hide constant STAIRCASE = 2;
declare hide constant MULTI_STAIRCASE = 3;      //Jing 01/12/2015
declare hide PsychMethod = METHOD_CONSTANT_STIMULI;	//method of constant stimuli by default
declare staircase_pointer = 0;			//current position of staircase in condition_list[]
declare hide STAIR_UP_PCT = 80;	                //% of times to increase correlation level (or heading angle) after an error
declare hide STAIR_DOWN_PCT = 33;	        //% of times to decrease correlation level (or heading angle) after a correct choice
declare err_alt_prob = 20;		        //the probability (%) of an alternation after an error
declare corr_alt_prob = 60;		        //the probability (%) of an alternation after a correct response
//variable to set the proportion of two target trials for depth/heading discrimination
declare float pct_two_targs = 100;	        //100% two target trials by default
declare one_targ_trial = 0;		        //flag to indicate that this is a one-target trial
//variable to hold the correct choice for discrimination trials.  This is set in the SETUP_TARGETS process,
//and then used in SCORE_TRIAL
int correct_choice = PREFERRED;
//flag variable to indicate that trigger has been set; this is used as a fail-safe at harvest time (see TRIAL_LOOP)
int trigger_set = 0;
//flag for checking and waiting if Matlab is busy processing.
int Matlab_busy = 0;
//variables for dot density defaults
declare DEFAULT_FOREGND_DENSITY = 64.0;		//dots\deg^2\s
declare DEFAULT_BACKGND_DENSITY = 16.0;
declare DEFAULT_FIX_PATCH_DENSITY = 250;

//variables for manual eye offsets
declare float LeyeManOffsetX = 0.0;
declare float LeyeManOffsetY = 0.0;
declare float ReyeManOffsetX = 0.0;
declare float ReyeManOffsetY = 0.0;

//flag to turn on/off motion of MOOG platform
declare moog_onoff = 1;
//flag to turn on/off starfield
declare stars_onoff = 1;

//luminance multiplier variable for FP dimming
float fp_lum_step_down = 1.0;

// Copied from Jacob's MotionParallax\MoogProtocol by Johnny 4/27/07
//declare int DEBUG_FIX_BREAK = 0;

//Parameters for Protocol Using Galvo. Jing 02/18/2011
declare hide constant float GALVOSCALE = 3.0/18.39;      //3.0/22.0; //for Moog4 
declare hide constant float DAOUTBIT1V = 32768/5;        // 10 volt 
//declare hide constant float DAOUTDEG1V = 8.84;  //10deg/1.13v 
declare hide float galvo_volt_hor_init = 2.11;
declare hide float galvo_volt_ver_init = 2.41;
declare hide float Galvo2ScreenDist = 125.0; //cm
declare hide stimuli_on_flag = 0; 
//declare hide float Trajectory_settle_time = 50; //ms
declare hide float galvo_settle_time = 100; //ms
declare hide constant WAIT4NOTHING = 999;	

//flag for moving moog to Origin(0,0,0). Jing 04/22/2011
declare isMoogOrigin = 0;

//Params for checking eye velocity. Jing 04/25/2011
declare float oldEyeX = 0, oldEyeY = 0, oldTime = 0; //Last eye position and time
declare hide enforce_velocity = 0;
declare hide velocity_window_on = 0;
declare hide checking_cycle_num = 10;
declare hide vel_checking_firstRun = 0;

//Params for Head-related protocol. Jing 05/01/2011
//flags which are set in WATCHHEAD to indicate whether monkey is in head windows
declare hide InHeadFixWin = 0;	//flag = 1 when monkey head is in fixation window
declare hide constant ERR_BROKE_HEAD_FIXATION = 7;  //set when monkey breaks head fixation during trial
declare hide float HLVER_OFFSET_CM = 8.0;        //Head-move laser vertical offset. cm  
declare hide float HLORIGIN_SCREEN = 39.0;       //Distance from head Laser rotate center (head center Y) to screen . cm  
declare hide analog_eye_flag = 1;                //Output analog signal based on eye deg.

//Params for Training purpose. Jing 09/14/2011
declare hide trail_order_flag = 0;   //0=choose next trial randomly, 1=choose next trial in order.
declare hide block_start_point = 0;  //0=start from min index; 1=start from max index.

//Add head window shrink and showing head target first 09/19/2011
float fix_win_xsiz_ori;	        //holding original full width of fixation window, in degrees  
float fix_win_ysiz_ori;	        //holding original full height of fixation window, in degrees
float head_fix_win_xsiz_ori;	//holding original full width of head fixation window, in degrees
float head_fix_win_ysiz_ori;	//holding original full height of head fixation window, in degrees
declare hide fix_acquire_time_head = 2000;	//time to wait for monkey head to fixate head FP.
declare hide fix_to_stim_time_head= 500;	//time delay between head fixation and start of showing eye target. 

declare hide dioSet_headFixBreak_flag = 0;  //Jing 11/04/2011

//Jing 11/10/2011.
declare float eyeGainFactor = 1.0;  //When running in moog2 and head free, the eye gain has a bit different from that when head fixed.
declare float motor_pos = 0;  
declare hide USE_MOTOR = 0; 
declare hide includeBasicCondition = 1;
declare hide includeBasicCondition2= 0;  //Jing 09/07/2012
declare hide HPSpecialCond1 = 0;   //Jing 12/12/2013
declare hide HPSpecialCond2 = 0;
declare hide motorMoved = 0; 
declare hide projectorOff = 0;

//Var for multi-staircase.  Jing 11/09/2012
declare MAX_OUTER1 = 15;
declare MAX_OUTER2 = 15;
declare innervar, outervar1, outervar2; 
declare innerind, outerind1, outerind2; 
declare staircase_plist[MAX_OUTER1,MAX_OUTER2];     //holds the staircase pointers for different staircase

//---------------------------------------------------------------------
// DECLARE PROCESS NAMES
declare MAIN(), INIT(), WATCHEYES(), TRIAL_LOOP(), TRIAL(), WAIT_LOOP(), JUICE(), FAILURE(); 
declare CLEANUP(), PRINT_HELP(), SETUP_TRIAL(), SCORE_TRIAL(), COUNT_ACTIVE_CONDITIONS();
declare SETUP_TARGETS(), RESIZE_WINDOWS(), SPIKE_COUNTER(), FIX_LOOP_TRIAL(), SAVE_DATA();  
declare WRITE_PARAMS(), STAIRCASE_UPDATE(),  ERROR_TIMEOUT(), MANUAL_PUNISH_TONE(), CHOOSE_NEXT_TRIAL(), BLOCK_RANDOMIZATION();
declare CREATE_KEY_MACROS();// Copied from Jacob's MotionParallax\MoogProtocol by Johnny 4/27/07
declare FP_CONTROL(); // Johnny 5/24/07
declare DEGREE2CM(); // Johnny 8/9/07
declare WATCHHEAD(); //For Head-related protocol. Jing 05/01/2011
declare BLOCK_TRIAL_ORDER(); //Jing 09/14/2011
declare MULTI_STAIRCASE_UPDATE(), RESET_STAIRCASE_PLIST();  //Jing 01/12/2015

//Include this here because it uses monkey, cell_num, run_rum
#include CED_COMM.PRO		//defines and function for communication with CED box


//----------------------------------------------------------------------
// MAIN - Protocol starts here.
process MAIN() enabled		//enabled means it will run when protocol is loaded
{
    print("Running MoogProt.pro... Buckle up, baby!!");
    print("Last edit by Johnny 2-23-09");
    spawn INIT;			// Initialize protocol
    waitforprocess INIT;		// Wait for INIT to finish

    spawn WATCHEYES;		// Monitor the eye positions and vergence
    spawn WATCHHEAD;                    // Monitor the head positions For Head-related protocol. Jing 05/01/2011
    spawn SPIKE_COUNTER;		// Compute running spike count and send counts to slave (if needed)
    spawn CREATE_KEY_MACROS;        // JWN 01/09/05 - Johnny 4/27/07
    print("Press F1 for HELP with keyboard commands");

    system("DSHOW Main Dialog");
    system("DSHOW Show Nest Variables and Overrides");

    spawn TRIAL_LOOP;		// Start the trials
}


//----------------------------------------------------------------------
// INIT - Initialize protocol, set up target windows and eye cursors
process INIT()
{
    //initialize the range for the A/D.  THis is hardware specific
    int num_bits;
    int iTarg;
    num_bits = GetSystemInfo(GSI_ANALOGINRESOLUTION);	//i.e., 12 or 16 bit
    AVAL_RANGE = 2<<(num_bits-1);	//for the A/D

    //initialize session counters
    Total_CorrectTrials = 0;
    Total_TrialsCompleted = 0;
    Total_BreaksOfFixation = 0;
    Total_BreaksOfVergence = 0;
    Total_CorrLoops_Correct = 0;
    Total_CorrLoops_Completed = 0;

    //now, set up digital I/O ports
    //dioSetMode(DIG_IO, PORTA|PORTC);	        // Set ports A and C to output on chip #0
    dioSetMode(DIG_IO, PORTA|PORTB|PORTC);	// TEMP: Set all ports to output, added by GCD, 1/18/07. Jing 05/01/2011
    dioSetA(DIG_IO, 0x00);			// All bits low (off) //#### 0x00
    dioSetB(DIG_IO, 0x00);			// All bits low (off) //#### 0x00 //TEMP, GCD, 1/18/07
    dioSetC(DIG_IO, 0x00);			// All bits low (off) //#### 0x00
    
    dioSetA(DIG_IO, SHUTTER_OPEN);  //initialize the third output bit of DIG_IO to high as a default
                                    //Note; if this bit is used for something else later, this should be removed.

    //now, initialize digital I/O port for CED communication
    dioSetMode(DIG_OUT_CED, PORTA|PORTB);       // Set ports A and B to output
    dioSetA(DIG_OUT_CED, 0x00);			//all bits low (off) //#### 0x00
    dioSetB(DIG_OUT_CED, 0x01);			//all bits low (off) except strobe bit high //#### 0x01

    // SETUP UP TARGET & EYE CURSOR OBJECTS IN LEFT ANIMATED GRAPH
    oSetGraph(gLEFT, aRANGE, -WIN_XRANGE/2, WIN_XRANGE/2, WIN_YRANGE/2, -WIN_YRANGE/2); // Create virtual coordinate space
    oSetGraph(gLEFT, aTITLE, "Eye Position Display");
    
    // Create Head Fixation Window object and Head cursor object for Head-related protocol. Jing 05/01/2011
    oHeadFixWin = oCreate(tBOX, gLEFT, head_fix_win_xsiz*eye_zoom*high_res, head_fix_win_ysiz*eye_zoom*high_res);    
    oMove(oHeadFixWin, head_fix_win_xctr*eye_zoom*high_res, head_fix_win_yctr*eye_zoom*high_res); // Set the position
    oSetAttribute(oHeadFixWin, aINVISIBLE);              // Not visible yet
    
    oHeadCursor = oCreate(tBOX, gLEFT, EYE_CURS_XSIZ*eye_zoom*high_res, EYE_CURS_YSIZ*eye_zoom*high_res); 
    if (head_coil) {
    	oSetAttribute(oHeadCursor, aVISIBLE);                // Make it visible
    }    
    //End 05/01/2011

    oFixWin = oCreate(tBOX, gLEFT, fix_win_xsiz*eye_zoom*high_res, fix_win_ysiz*eye_zoom*high_res);    // Create Fixation Window object
	oMove(oFixWin, fix_win_xctr*eye_zoom*high_res, fix_win_yctr*eye_zoom*high_res);		// Set the position
    oSetAttribute(oFixWin, aINVISIBLE);              // Not visible yet
    oT1Win = oCreate(tBOX, gLEFT, T1_win_xsiz*eye_zoom*high_res, T1_win_ysiz*eye_zoom*high_res);    // Create Target1 Window object
	oMove(oT1Win, T1_win_xctr*eye_zoom*high_res, T1_win_yctr*eye_zoom*high_res);		// Set the position
    oSetAttribute(oT1Win, aINVISIBLE);              // Not visible yet
    oT2Win = oCreate(tBOX, gLEFT, T2_win_xsiz*eye_zoom*high_res, T2_win_ysiz*eye_zoom*high_res);    // Create Target2 Window object
	oMove(oT2Win, T2_win_xctr*eye_zoom*high_res, T2_win_yctr*eye_zoom*high_res);		// Set the position
    oSetAttribute(oT2Win, aINVISIBLE);              // Not visible yet

    oCorrectMarker = oCreate(tBOX, gLEFT, 0.5*eye_zoom*high_res, 0.5*eye_zoom*high_res);    // Create Correct Marker object
	oMove(oCorrectMarker, T1_win_xctr*eye_zoom*high_res, T1_win_yctr*eye_zoom*high_res);		// Set the position
    oSetAttribute(oCorrectMarker, aINVISIBLE);              // Not visible yet
    oSetAttribute(oCorrectMarker, aFILLED);              // make it a small filled box

    oLEyeCursor = oCreate(txCross, gLEFT, EYE_CURS_XSIZ*eye_zoom*high_res, EYE_CURS_YSIZ*eye_zoom*high_res);       // Create Left Eye cursor object
 	if (left_eye_coil) {
	    oSetAttribute(oLEyeCursor, aVISIBLE);                // Make it visible
	}
    oREyeCursor = oCreate(tCross, gLEFT, EYE_CURS_XSIZ*eye_zoom*high_res, EYE_CURS_YSIZ*eye_zoom*high_res);       // Create Right Eye cursor object
	if (right_eye_coil) {
    	oSetAttribute(oREyeCursor, aVISIBLE);                // Make it visible
	}

    // SETUP UP VERGENCE WINDOW AND CURSOR OBJECTS IN RIGHT ANIMATED GRAPH
    oSetGraph(gRIGHT, aRANGE, -WIN_XRANGE/2, WIN_XRANGE/2, WIN_YRANGE/2, -WIN_YRANGE/2); // Create virtual coordinate space
 	oSetGraph(gRIGHT, aTITLE, "Vergence Display");

    oVergWin = oCreate(tBOX, gRIGHT, verg_win_xsiz*verg_zoom*high_res, verg_win_ysiz*verg_zoom*high_res);    // Create Vergence Window object
    oSetAttribute(oVergWin, aVISIBLE);              // Not visible yet

    oVergCursor = oCreate(txCross, gRIGHT, VERG_CURS_XSIZ*verg_zoom*high_res, VERG_CURS_YSIZ*verg_zoom*high_res);       // Create Vergence cursor object
 	if ((left_eye_coil && right_eye_coil) || enforce_velocity) { //Jing 04/25/2011
	    oSetAttribute(oVergCursor, aVISIBLE);                // Make it visible
	}

	//now, initialize target parameters.  These can be overriden from the 'FP/Target Parameters' dialog
	spawn INIT_TARGET_PARAMS;  waitforprocess INIT_TARGET_PARAMS;
}


//---------------------------------------------------------------------------------
// RESIZE_WINDOWS - This process resizes the various target and fixation windows
//		when the size variables are changed from the menu.  This process gets called
//		when the user presses OK to leave the menu.
process RESIZE_WINDOWS()
{
        int iTarg;
        //set target locations based on eye window coordinates
	target_params[FP, TARG_XCTR] = fix_win_xctr;
	target_params[FP, TARG_YCTR] = fix_win_yctr;
	target_params[FP, TARG_ZCTR] = 0.0;
        target_params[FP, TARG_WIN_XSIZ] = fix_win_xsiz;
        target_params[FP, TARG_WIN_YSIZ] = fix_win_ysiz;
        
	target_params[T1, TARG_XCTR] = T1_win_xctr;
	target_params[T1, TARG_YCTR] = T1_win_yctr;
	target_params[T1, TARG_ZCTR] = 0.0;
        target_params[T1, TARG_WIN_XSIZ] = T1_win_xsiz;
        target_params[T1, TARG_WIN_YSIZ] = T1_win_ysiz;
        
	target_params[T2, TARG_XCTR] = T2_win_xctr;
	target_params[T2, TARG_YCTR] = T2_win_yctr;
	target_params[T2, TARG_ZCTR] = 0.0;
        target_params[T2, TARG_WIN_XSIZ] = T2_win_xsiz;
        target_params[T2, TARG_WIN_YSIZ] = T2_win_ysiz;
        
        
	oSetAttribute(oFixWin, aSIZE, fix_win_xsiz*eye_zoom*high_res, fix_win_ysiz*eye_zoom*high_res);
	oMove(oFixWin, fix_win_xctr*eye_zoom*high_res, fix_win_yctr*eye_zoom*high_res);

	//reset the size of the windows
	oSetAttribute(oT1Win, aSIZE, T1_win_xsiz*eye_zoom*high_res, T1_win_ysiz*eye_zoom*high_res);
	oSetAttribute(oT2Win, aSIZE, T2_win_xsiz*eye_zoom*high_res, T2_win_ysiz*eye_zoom*high_res);
	oSetAttribute(oVergWin, aSIZE, verg_win_xsiz*verg_zoom*high_res, verg_win_ysiz*verg_zoom*high_res);
        
	//reset the size of the cursors
	oSetAttribute(oLEyeCursor, aSIZE, EYE_CURS_XSIZ*eye_zoom*high_res, EYE_CURS_YSIZ*eye_zoom*high_res);
	oSetAttribute(oREyeCursor, aSIZE, EYE_CURS_XSIZ*eye_zoom*high_res, EYE_CURS_YSIZ*eye_zoom*high_res);
	oSetAttribute(oVergCursor, aSIZE, VERG_CURS_XSIZ*verg_zoom*high_res, VERG_CURS_YSIZ*verg_zoom*high_res);

	//do this again, to update cursors if user changed eye coil config.
 	if (left_eye_coil)
	    oSetAttribute(oLEyeCursor, aVISIBLE);            // Make it visible
	else
	    oSetAttribute(oLEyeCursor, aINVISIBLE);          // Make it invisible
	if (right_eye_coil)
    	oSetAttribute(oREyeCursor, aVISIBLE);                // Make it visible
	else
	    oSetAttribute(oREyeCursor, aINVISIBLE);          // Make it invisible
 	if ((left_eye_coil && right_eye_coil) || enforce_velocity)  //Jing 04/25/2011
	    oSetAttribute(oVergCursor, aVISIBLE);            // Make it visible
	else {
	    oSetAttribute(oVergCursor, aINVISIBLE);          // Make it invisible
            enforce_vergence = 0;		             //stop enforcing vergence if user has deselected either eye coil
        }
        
        //set target locations based on head window coordinates For Head-related protocol. Jing 05/01/2011
        oSetAttribute(oHeadFixWin, aSIZE, head_fix_win_xsiz*eye_zoom*high_res, head_fix_win_ysiz*eye_zoom*high_res);
	oMove(oHeadFixWin, head_fix_win_xctr*eye_zoom*high_res, head_fix_win_yctr*eye_zoom*high_res);
        oSetAttribute(oHeadCursor, aSIZE, EYE_CURS_XSIZ*eye_zoom*high_res, EYE_CURS_YSIZ*eye_zoom*high_res); 
        if (head_coil)  
            oSetAttribute(oHeadCursor, aVISIBLE);            // Make it visible
        else
            oSetAttribute(oHeadCursor, aINVISIBLE);  
        
        target_params[TH, TARG_XCTR] = head_fix_win_xctr;
	target_params[TH, TARG_YCTR] = head_fix_win_yctr;
	target_params[TH, TARG_ZCTR] = 0.0;
        //End 05/01/2011
}


//----------------------------------------------------------------------
// WATCHEYES - This process monitors the position of both eyes.  It is started
// by MAIN and runs every process cycle so it is important to minimize
// the computations done here.
process WATCHEYES()
{
    declare hide float axl, ayl, axr, ayr;	//values from A/D; average of last ASETS samples
    declare hide float LeyeX, LeyeY, ReyeX, ReyeY, ConjX, ConjY, VergX, VergY, TempX, TempY;
    declare hide float TestX, TestY;
    declare hide float bxl, bxh, byl, byh;	//temp variables for window bounds
    declare hide nSets, i;
    declare hide float amoogx, amoogz, MoogX, MoogZ;
    declare hide float temp_daout_bit, temp_deg; //Jing 02/18/2011
    declare hide float currTime, tmp_dur;      //Jing 04/25/2011
    declare hide nSpeed, pcTime;      //Jing 04/25/2011
    declare hide float stdVelX, stdVelY;        //Jing 05/16/2011 apply velocity window to all protocols
    declare hide float temp_fac; //Jing11/10/2011
    

    nSets = GetSystemInfo(GSI_ASETS);           // =ASETS in kernel.cfg    
    nSpeed = GetSystemInfo(GSI_SPEED_UNITS)/GetSystemInfo(GSI_SPEED); //Jing 04/25/2011
    pcTime = 1000*nSets/nSpeed; 

    while (1) { // Loop indefinitely..
        axl = 0; ayl = 0;
        axr = 0; ayr = 0;
        amoogx = 0; amoogz = 0;

        //get analog values from channels 1 & 2 for Left eye, 3 & 4 for Right eye
        // add up signal and take average at the next step
        i=0;
        currTime = Time();  //Jing 04/25/2011
	while (i < nSets) {
            axl = axl + atable(1, i);                 // Get analog values
            ayl = ayl + atable(2, i);
            axr = axr + atable(3, i);                 // Get analog values
            ayr = ayr + atable(4, i);
			
            amoogx = amoogx + atable(MOOG_X_CHAN, i);
            amoogz = amoogz + atable(MOOG_Z_CHAN, i);

            i = i + 1;
        }

        //convert values from A/D coordinartes to window coordinates:
        // (ax?/nSets) = average value over last process cycle (useful if ASETS > 1, for a bit of smoothing)
        // WIN_?RANGE/high_res = coordinate range of the animated graph windows
        // AVAL_RANGE = value range of the raw a/d inputs
        LeyeX = ((axl/nSets) * WIN_XRANGE/high_res)/AVAL_RANGE;	// Map to Animated graph coordinates
        LeyeY = ((ayl/nSets) * WIN_YRANGE/high_res)/AVAL_RANGE;	// Map to Animated graph coordinates
        ReyeX = ((axr/nSets) * WIN_XRANGE/high_res)/AVAL_RANGE;	// Map to Animated graph coordinates
   	ReyeY = ((ayr/nSets) * WIN_YRANGE/high_res)/AVAL_RANGE;	// Map to Animated graph coordinates
        
        // Smooth out the Moog analog signals.
        MoogX = ((amoogx/nSets) * WIN_XRANGE/high_res)/AVAL_RANGE;
        MoogZ = ((amoogz/nSets) * WIN_YRANGE/high_res)/AVAL_RANGE;
        
        //printf("amoogx: %5.3d\n", amoogx/nSets);
        
        temp_fac = 1.0;  //Jing 11/10/2011
        if (condition_list[curr_condition, MOOG, EYE_HEAD_MODE] >= HEAD_MODE && head_coil) temp_fac = eyeGainFactor;

        //Do SOftware Calibration Here
        if (softcal_status == ON) {
            if (left_eye_coil) {
                TempX = LeyeX; TempY = LeyeY;
                // calib posn = offset + gain*iso_axis + coupling*ortho_axis
                LeyeX = softcal_params[L_EYE,HORIZ,0] + temp_fac*softcal_params[L_EYE,HORIZ,1]*TempX + softcal_params[L_EYE,HORIZ,2]*TempY;
                LeyeY = softcal_params[L_EYE,VERT,0] + softcal_params[L_EYE,VERT,1]*TempY + softcal_params[L_EYE,VERT,2]*TempX;
            }
            if (right_eye_coil) {
                TempX = ReyeX; TempY = ReyeY;
                // calib posn = offset + gain*iso_axis + coupling*ortho_axis
                ReyeX = softcal_params[R_EYE,HORIZ,0] + temp_fac*softcal_params[R_EYE,HORIZ,1]*TempX + softcal_params[R_EYE,HORIZ,2]*TempY;
                ReyeY = softcal_params[R_EYE,VERT,0] + softcal_params[R_EYE,VERT,1]*TempY + softcal_params[R_EYE,VERT,2]*TempX;
            }
        }

        //MANUAL EYE POS'N OFFSETS -- GCD 5/8/03
        LeyeX = LeyeX + LeyeManOffsetX;
        LeyeY = LeyeY + LeyeManOffsetY;
        ReyeX = ReyeX + ReyeManOffsetX;
        ReyeY = ReyeY + ReyeManOffsetY;

        //Update positions of left and right eye cursors in left Animated graph
        if (left_eye_coil)
            oMove(oLEyeCursor, LeyeX*eye_zoom*high_res, LeyeY*eye_zoom*high_res);		// Set the position of Leye cursor
        if (right_eye_coil)
            oMove(oREyeCursor, ReyeX*eye_zoom*high_res, ReyeY*eye_zoom*high_res);		// Set the position of Leye cursor

        //if 2 eye coils, compute the conjugate eye position as average of left and right eyes
        if (left_eye_coil && right_eye_coil) {
            ConjX = (LeyeX + ReyeX)/2.0;
            ConjY = (LeyeY + ReyeY)/2.0;
        }

        //now, depending on whether monkey has eye coils in the left, right, or both eyes
        //put values into TestX and TestY for doing window testing
        if (left_eye_coil && right_eye_coil) {
            TestX = ConjX;
            TestY = ConjY;
        }
        if (left_eye_coil && !right_eye_coil) {
            TestX = LeyeX;
            TestY = LeyeY;
        }
        if (right_eye_coil && !left_eye_coil) {
            TestX = ReyeX;
            TestY = ReyeY;
        }
        if (!left_eye_coil && !right_eye_coil) {
            print("Warning: Neither a left eye nor right eye coil is specified");
        }
        

        // Move eye window with Moog.  Jing 04/11/2011, 11/10/2011, 01/12/2015
        if (TrialType == PURSUIT_AZBG || TrialType == PURSUIT_DISCRIM) {
            //Pursuit in darkness condition with galvo laser pursuit target.
            if (USE_LASER_FP && condition_list[curr_condition, MOOG, STIM_TYPE] == NEITHER){  
                temp_deg = MoogX; 				
                if (condition_list[curr_condition, MOOG, EYE_HEAD_MODE] >= HEAD_MODE)   //Jing 11/09/2011  
                    temp_deg = 180/pi*atan(sin(temp_deg)/cos(temp_deg)*HLORIGIN_SCREEN/Galvo2ScreenDist);  
                else
                    temp_deg = 180/pi*atan(sin(temp_deg)/cos(temp_deg)*VIEW_DIST/Galvo2ScreenDist);  
                temp_daout_bit = DAOUTBIT1V*(galvo_volt_hor_init+temp_deg*GALVOSCALE);       
				 
                mio_ao_set(0, temp_daout_bit);
            
                temp_deg = MoogZ; 
                temp_deg = 180/pi*atan(sin(temp_deg)/cos(temp_deg)*VIEW_DIST/Galvo2ScreenDist);
                temp_daout_bit = DAOUTBIT1V*(galvo_volt_ver_init+temp_deg*GALVOSCALE);
                mio_ao_set(1, temp_daout_bit);            
            }  
            fix_win_xctr = MoogX;
            fix_win_yctr = MoogZ;
            oMove(oFixWin, fix_win_xctr*eye_zoom*high_res, fix_win_yctr*eye_zoom*high_res);
            
            if (head_coil)
            {
                if (condition_list[curr_condition, MOOG, EYE_HEAD_MODE] >= HEAD_MODE)  head_fix_win_xctr= MoogX;
                oMove(oHeadFixWin, head_fix_win_xctr*eye_zoom*high_res, head_fix_win_yctr*eye_zoom*high_res);
            }
        }
	
        
        //Jing 03/01/2011, 11/10/2011
        if (TrialType == PURSUIT_ELBG && stimuli_on_flag) {
            if (USE_LASER_FP){ 
                temp_deg = MoogX;
                if (condition_list[curr_condition, MOOG, EYE_HEAD_MODE] == HEAD_MODE)    
                    temp_deg = 180/pi*atan(sin(temp_deg)/cos(temp_deg)*HLORIGIN_SCREEN/Galvo2ScreenDist);  
                else
                    temp_deg = 180/pi*atan(sin(temp_deg)/cos(temp_deg)*VIEW_DIST/Galvo2ScreenDist);  
                temp_daout_bit = DAOUTBIT1V*(galvo_volt_hor_init+temp_deg*GALVOSCALE);            
                mio_ao_set(0, temp_daout_bit);
            
                temp_deg = MoogZ;
                temp_deg = 180/pi*atan(sin(temp_deg)/cos(temp_deg)*VIEW_DIST/Galvo2ScreenDist);
                temp_daout_bit = DAOUTBIT1V*(galvo_volt_ver_init+temp_deg*GALVOSCALE);
                mio_ao_set(1, temp_daout_bit);            
            }  
                        
            fix_win_xctr = MoogX;
            fix_win_yctr = MoogZ;
            oMove(oFixWin, fix_win_xctr*eye_zoom*high_res, fix_win_yctr*eye_zoom*high_res);
            
            if (head_coil)
            {
                if (condition_list[curr_condition, MOOG, EYE_HEAD_MODE] == HEAD_MODE) head_fix_win_xctr= MoogX; 
                oMove(oHeadFixWin, head_fix_win_xctr*eye_zoom*high_res, head_fix_win_yctr*eye_zoom*high_res);
            }
        }
        
        
        // Shrink the window by some value after some time.  Values are restored in TRIAL().  //Jing 04/11/2011, 11/10/2011
        if (time_to_shrink_window && (TrialType == PURSUIT_AZBG ||  TrialType == PURSUIT_DISCRIM || TrialType == PURSUIT_ELBG) && time()>time_to_shrink_window)
        {
            bxl = fix_win_xctr - (window_to_shrink_value/100.0)*fix_win_xsiz/2;
            bxh = fix_win_xctr + (window_to_shrink_value/100.0)*fix_win_xsiz/2;
            byl = fix_win_yctr - (window_to_shrink_value/100.0)*fix_win_ysiz/2;
            byh = fix_win_yctr + (window_to_shrink_value/100.0)*fix_win_ysiz/2;
            
            if (window_shrunk_flag == 0){
                oSetAttribute(oFixWin, aSIZE, (window_to_shrink_value/100.0)*fix_win_xsiz*eye_zoom*high_res, (window_to_shrink_value/100.0)*fix_win_ysiz*eye_zoom*high_res);
            
                if (head_coil)  //Jing 09/19/2011
                oSetAttribute(oHeadFixWin, aSIZE, (window_to_shrink_value/100.0)*head_fix_win_xsiz*eye_zoom*high_res, (window_to_shrink_value/100.0)*head_fix_win_ysiz*eye_zoom*high_res);
            
                //set the flag now to indicate that window has been shrunk so that we don't keep calling oSetAttribute
                //The previous logic here that involved resetting time_to_shrink_window was BOGUS.  GCD, 7/23/09
                window_shrunk_flag = 1;
            }
        }
        else
        {
            bxl = fix_win_xctr - fix_win_xsiz/2;
            bxh = fix_win_xctr + fix_win_xsiz/2;
            byl = fix_win_yctr - fix_win_ysiz/2;
            byh = fix_win_yctr + fix_win_ysiz/2;
        }
        //now, test whether eye position is within FP or Target windows
        //first, the fixation window
        if (TestX >= bxl && TestX <= bxh && TestY >= byl && TestY <= byh)
            InFixWin = 1;           // Subject is inside target
        else
            InFixWin = 0;           // Subject is not inside target

        //next, the T1 window
        bxl = T1_win_xctr - T1_win_xsiz/2;
        bxh = T1_win_xctr + T1_win_xsiz/2;
        byl = T1_win_yctr - T1_win_ysiz/2;
        byh = T1_win_yctr + T1_win_ysiz/2;
        if (TestX >= bxl && TestX <= bxh && TestY >= byl && TestY <= byh)
            InT1Win = 1;           // Subject is inside target
        else
            InT1Win = 0;           // Subject is not inside target

        //next, the T2 window
        bxl = T2_win_xctr - T2_win_xsiz/2;
        bxh = T2_win_xctr + T2_win_xsiz/2;
        byl = T2_win_yctr - T2_win_ysiz/2;
        byh = T2_win_yctr + T2_win_ysiz/2;
        if (TestX >= bxl && TestX <= bxh && TestY >= byl && TestY <= byh)
            InT2Win = 1;           // Subject is inside target
        else
            InT2Win = 0;           // Subject is not inside target


         //Jing change some code here. 04/25/2011
        if ((left_eye_coil && right_eye_coil) && enforce_vergence){ 
            //compute the vergence angles and test whether in vergence window
            VergX = ReyeX - LeyeX;
            VergY = ReyeY - LeyeY;
            
            //update the vergence cursor if there are two eye coils. 
            oMove(oVergCursor, VergX*verg_zoom*high_res, VergY*verg_zoom*high_res);

            //checking the vergence
            bxl = -verg_win_xsiz/2;
            bxh = verg_win_xsiz/2;
            byl = -verg_win_ysiz/2;
            byh = verg_win_ysiz/2;
            if (VergX >= bxl && VergX <= bxh && VergY >= byl && VergY <= byh)
                InVergWin = 1;           // Subject is inside target
            else
                InVergWin = 0;           // Subject is not inside target
        }
        
        
        //use the vergence as the velocity window. Jing 04/25/2011
        //TestX = MoogX; TestY = MoogZ;  //For debug only
        if (velocity_window_on) {
            if (vel_checking_firstRun) {
                vel_checking_firstRun = 0;
                oldEyeX = TestX;  oldEyeY = TestY; 
                oldTime = currTime; 
                InVergWin = 1;
            }
            
            tmp_dur = currTime-oldTime;
            if ((tmp_dur >= pcTime*checking_cycle_num) && !vel_checking_firstRun) {
                if (TrialType == PURSUIT_ELBG) { //Jing 11/10/2011
                    stdVelX = condition_list[curr_condition, MOOG, PURSUIT_TARGET_VEL] * cos(condition_list[curr_condition, MOOG, PURSUIT_TARGET_DIRT]);
                    stdVelY = condition_list[curr_condition, MOOG, PURSUIT_TARGET_VEL] * sin(condition_list[curr_condition, MOOG, PURSUIT_TARGET_DIRT]);
                }
                if (TrialType == PURSUIT_AZBG){ //Jing 11/10/2011
                    stdVelX = -condition_list[curr_condition, CAMERAS, ROT_AMPLITUDE]/(0.75*condition_list[curr_condition, CAMERAS, ROT_DURATION]);
                    stdVelY = 0;
                }
                
                VergX = 1000.0*(TestX - oldEyeX)/tmp_dur - stdVelX; 
                VergY = 1000.0*(TestY - oldEyeY)/tmp_dur - stdVelY;
                
                printf("nSets=%d, nSpeed=%d, pcTime=%d, duration =%d\n", nSets, nSpeed, pcTime, tmp_dur); 
                printf("TestX=%8.4d, oldEyeX=%8.4d, VergX=%8.4d\n",TestX, oldEyeX, VergX);
                printf("TestY=%8.4d, oldEyeY=%8.4d, VergY=%8.4d\n",TestY, oldEyeY, VergY);
                
                oldEyeX = TestX;  oldEyeY = TestY; 
                oldTime = currTime; 
                
                //update the vergence cursor if there are two eye coils. 
                oMove(oVergCursor, VergX*verg_zoom*high_res, VergY*verg_zoom*high_res);

                //checking the vergence
                bxl = -verg_win_xsiz/2;
                bxh = verg_win_xsiz/2;
                byl = -verg_win_ysiz/2;
                byh = verg_win_ysiz/2;
                if (VergX >= bxl && VergX <= bxh && VergY >= byl && VergY <= byh)
                    InVergWin = 1;           // Subject is inside target
                else
                    InVergWin = 0;           // Subject is not inside target
            }                
        }        
        //End 04/25/2011

        nexttick;                    // Wait one process cycle
    }
}

//-------------------------------------------------------------------------
// SPIKE_COUNTER - THis process computes the number of spikes that came in
//		over the most recent X milliseconds, then sends this value to the
//		slave program, for use with RFPLOT.  GCD, 9/21/99

process SPIKE_COUNTER()
{
    declare float spk_count[10];
    int ch_indx;			//spike channel index
    int nSets;                          // kernel.cfg's ASETS
    int nMsPerTick;                     // # of ms per channel set
    int nMs, i;                         // # of ms counted so far
    int nMaxMs;


    nMsPerTick = MsPerTick();           // # of ms per channel set
    nSets = GetSystemInfo(GSI_ASETS);   // =ASETS in kernel.cfg
    nMaxMs = 100;			//# of ms over which to count spikes

    //now run an infinite loop that counts spikes
    while (1) {
        nMs = 0;                        // Were at beginning of interval

        //initialize the count to zero for each channel
        ch_indx = 1;
        while (ch_indx <= ctable()) {	//ctable() returns the # of spike channels in the spike database
            spk_count[ch_indx] = 0.0;
            ch_indx = ch_indx + 1;
        }

	//now, grab counts from the ctable and add them to the spk_count during the interval of nMaxMs milliseconds
        while (nMs < nMaxMs) {
            i = 0;                              // Loop over ASETS channel sets
	    while ((i < nSets) && (nMs < nMaxMs)) {  // in each process cycle
		ch_indx = 1;
                while (ch_indx <= ctable()) {	//ctable() returns the # of spike channels in the spike database
                    spk_count[ch_indx] = spk_count[ch_indx] + ctable(ch_indx, i);
                    ch_indx = ch_indx + 1;
                }
            	nMs = nMs + nMsPerTick;
	        i = i + 1;
            }
            nexttick;
        }

        //now, convert the spk_count values to spikes/second
        ch_indx = 1;
        while (ch_indx <= ctable())	{	//ctable() returns the # of spike channels in the spike database
            spk_count[ch_indx] = spk_count[ch_indx]*1000.0/nMaxMs;
            ch_indx = ch_indx + 1;
        }

        //now, the epoch is done, so reset things and send result
        if (send_counts_to_slave) {
            //format the results as a string and send it to slave, if wanted
            dsendf("SPK_COUNT ");
            ch_indx = 1;
            while (ch_indx <= ctable()) {
                    dsendf("%5.1d ", spk_count[ch_indx]);
                    ch_indx = ch_indx + 1;
                    }
            dsendf("\n");
            while (dsendf()) nexttick;  //wait for slave to receive it
        }
    }	//end while (1)
}


//----------------------------------------------------------------------
// TRIAL_LOOP - This is the main experiment loop.

process TRIAL_LOOP()
{
    declare hide temp_sweep;
    float az;
    int nchar;

    while(1) {                          // Loop indefinitely    
        //for fixation loop trials, do something specific and simple, thus separated out 
        //Jing 03/15/2011
        if ( (TrialType == FIX_LOOP) && !PStop ) {  
            spawn FIX_LOOP_TRIAL;
            waitforprocess FIX_LOOP_TRIAL;
        }

        //we come here for normal fixation+visual stim trials or discrimination trials
        if ((TrialType != FIX_LOOP) && !PStop && TrialsRemaining) {	//do a trial if PStop flag != 1 and there are trials remaining

            spawn SETUP_TRIAL;              // set and send over parameters in condition_list[]
            waitforprocess SETUP_TRIAL;	// send parameter list to Slave
                

            spawn TRIAL;                    // Sequence through the trial
            waitforprocess TRIAL;           // Wait for TRIAL to finish

            if (!failed) {
                spawn SetEvent(1, SUCCESS_CD);	//if completed the trial (correct choice or not), mark it with a code
                waitforprocess SetEvent;
                if (DEBUG) print("success_code");
            }

            spawn SCORE_TRIAL;				//Score the result
            waitforprocess SCORE_TRIAL;
            if (DEBUG) print("finishes SCORE_TRIAL");
			
            if (!failed) {
                spawn SetEvent(1, REWARD_CD);
                waitforprocess SetEvent;
		reward_flag = 1;  
                spawn JUICE;                // Subject performed task successfully (or this is an ambiguous cue-conflict trial)
                waitforprocess JUICE;
            }
            else {
                //sound a tone in the monkey's room to punish breaks of fixation/vergence
                spawn ERROR_TIMEOUT;	//spawn it but DON'T wait for it here.
                spawn SetEvent(1, PUNISH_CD);
                waitforprocess SetEvent;
		reward_flag = 0;
                spawn FAILURE;              // Subject failed task.
		
            }

            //drop a code to mark the end of the trial
            spawn SetEvent(1, TRIAL_END_CD);
            waitforprocess SetEvent;

            if (DEBUG) print("starting harvest");

            //if there is a trigger tag pending for this trial, harvest the data, and write out
            //experiment paramters to the log file.  NOTE: if the monkey breaks fixation before
            //the 'trigger(trigger_tag1)' statement is called (at visual stim. ON currently), there will be no
            //pending trigger, and we will not want to do the below statements.  GCD, 12/29/99
            if (getPendingTAGTriggers(trigger_tag1)) {
                temp_sweep = htb_sweep(1);	//store temporary copy of the sweep count
                harvest(trigger_tag1);			//copy the data from the TEMPO ring buffer into the databases; see TEMPO manuals for details
                //now, write out trial parameters to a text file (params.log), which will be renamed when data are saved
                //NOTE: WRITE_PARAMS *MUST* follow harvest() for things to be indexed properly between the params.log file
                //and the data (.htb) file.  Change this at your own risk!  GCD, 12/29/99
                while (htb_sweep(1) == temp_sweep) nexttick;	//wait until data have been harvested; this is IMPORTANT.

                //NOTE: Here's where we write the parameter data to the .log file!
                if (DEBUG) print("starting WRITE_PARAMS");
                spawn WRITE_PARAMS; waitforprocess WRITE_PARAMS;
            }
            else if (trigger_set == 1) {
                //if we get into here, it means that a trigger was set on this trial, but the trigger was automatically
                //harvested by TEMPO before the getPendingTAGTriggers() function was called above.
                //this condition has occurred rarely when the monkey was slow to saccade (or some other time was set too long)
                //and automatic harvesting occurred before the very end of the trial.  In this case, we will rely on
                //our trigger_set flag to make sure that the log file gets written.  GCD, added 11/21/00
                spawn WRITE_PARAMS; waitforprocess WRITE_PARAMS;
                trigger_set = 0;
            }
            if (DEBUG) print("finished harvest");

            //*********************************************************************************************
            //*********************************************************************************************
            //*********************************************************************************************

            //now, we wait for FAILURE to finish.  I moved this after the harvest-related stuff above
            //to avoid the punish tone times from being imposed before manual harvesting.  GCD, added 11/21/00
            waitforprocess FAILURE;

            if (DEBUG) print("starting CLEANUP");

            spawn CLEANUP;					//do necessary clean up stuff
            waitforprocess CLEANUP;

            spawn PRINT_TABLE;
            waitforprocess PRINT_TABLE;


            //now, wait for the error tone to be finished before intertrial interval commences
            waitforprocess ERROR_TIMEOUT;

            //Matlab uses the curr_condition variable for online displays, so we need to hold the value of curr_condition
            //in a separate variable before we update the value of curr_condition for the next trial.
            curr_condition_hold = curr_condition;
            nexttick;

            //when this var changes it will trigger the Matlab hot link and cause
            //the online displays to be updated
            TrialForOnlineDisplay = TrialsCompleted;

            //if using Method of Constant Stimuli, do the block randomization here
            if (PsychMethod == METHOD_CONSTANT_STIMULI)  {
                spawn CHOOSE_NEXT_TRIAL;
                waitforprocess CHOOSE_NEXT_TRIAL;
            }
            //if using Staircase method, set curr_condition to the current position in the staircase
            else if (PsychMethod == STAIRCASE || PsychMethod == MULTI_STAIRCASE) { // Jing 01/12/2015
                curr_condition = staircase_pointer;
		//printf("curr_condition = %d\n", curr_condition);
                //wait 500;
            }

	    //For TrialType = PURSUIT_AZBG protocols, we are going to set ROT_START_OFFSET and M_ORIGIN based on the rotation amplitude for the upcoming trial, Jing 04/11/2011, 05/10/2011, 11/09/2011
            if (TrialType == PURSUIT_AZBG) {
                if (condition_list[curr_condition, MOOG, ROT_AMPLITUDE] == NULL_VALUE) {
                    condition_list[curr_condition, MOOG, ROT_START_OFFSET] = 0.0;
                    condition_list[curr_condition, CAMERAS, ROT_START_OFFSET] = 0.0;
                    condition_list[curr_condition, MOOG, ORIGIN_X] = 0.0;
                    condition_list[curr_condition, MOOG, ORIGIN_Y] = 0.0;
                }else{
                    if (Protocol == AZ_TUNING_VAR_PURSUIT) {  //Jing 04/18/2013
                        condition_list[curr_condition, MOOG, ORIGIN_X] = 0.0;
                        condition_list[curr_condition, MOOG, ORIGIN_Y] = 0.0;
                        condition_list[curr_condition, MOOG, ORIGIN_Z] = 0.0;
                    }else{ 
                        condition_list[curr_condition, MOOG, ROT_START_OFFSET] = -0.5*condition_list[curr_condition, MOOG, ROT_AMPLITUDE];
                        condition_list[curr_condition, CAMERAS, ROT_START_OFFSET] = -0.5*condition_list[curr_condition, CAMERAS, ROT_AMPLITUDE];
                        if (condition_list[curr_condition, MOOG, AMPLITUDE] == 0){
                            condition_list[curr_condition, MOOG, ORIGIN_X] = -0.5*condition_list[curr_condition, CAMERAS, AMPLITUDE]*cos(condition_list[curr_condition, MOOG, AZIMUTH]);
                            condition_list[curr_condition, MOOG, ORIGIN_Y] = -0.5*condition_list[curr_condition, CAMERAS, AMPLITUDE]*sin(condition_list[curr_condition, MOOG, AZIMUTH]);
                        }else{
                            condition_list[curr_condition, MOOG, ORIGIN_X] = -0.5*condition_list[curr_condition, MOOG, AMPLITUDE]*cos(condition_list[curr_condition, MOOG, AZIMUTH]);
                            condition_list[curr_condition, MOOG, ORIGIN_Y] = -0.5*condition_list[curr_condition, MOOG, AMPLITUDE]*sin(condition_list[curr_condition, MOOG, AZIMUTH]);
                        }
                    }
                }
                
                nchar = dsendf("M_ORIGIN %7.5d %7.5d %7.5d\n", condition_list[curr_condition, MOOG, ORIGIN_X], condition_list[curr_condition, MOOG, ORIGIN_Y], condition_list[curr_condition, MOOG, ORIGIN_Z]);
                
                //Here, we send over the (az, el) for the upcoming rotation (if applicable), along with the starting rotation offset
                //NOTE: It is critical to send (az, el) here or else the starting rotation position will not be correct for the UPCOMING trial
                //but will instead be computed based on the (az, el) of the past trial.  GCD, JW 9/11/09, Jing 04/11/2011
                nchar = dsendf("ROT_ELEVATION %5.3d %5.3d\n", condition_list[curr_condition, MOOG, ROT_ELEVATION], condition_list[curr_condition, CAMERAS, ROT_ELEVATION]);
                nchar = dsendf("ROT_AZIMUTH %5.3d %5.3d\n", condition_list[curr_condition, MOOG, ROT_AZIMUTH], condition_list[curr_condition, CAMERAS, ROT_AZIMUTH]);                
                nchar = dsendf("ROT_START_OFFSET %7.5d %7.5d\n", condition_list[curr_condition, MOOG, ROT_START_OFFSET], condition_list[curr_condition, CAMERAS, ROT_START_OFFSET]);
                
                while (dsendf()) nexttick;
            }
	    
	     //For TrialType = PURSUIT_DISCRIM protocols, we are going to set ROT_START_OFFSET and M_ORIGIN based on the rotation amplitude for the upcoming trial, Jing 01/12/2015
            if (TrialType == PURSUIT_DISCRIM) {
	     if (condition_list[curr_condition, MOOG, ROT_AMPLITUDE] == NULL_VALUE) {
                    condition_list[curr_condition, MOOG, ROT_START_OFFSET] = 0.0;
                    condition_list[curr_condition, CAMERAS, ROT_START_OFFSET] = 0.0;
                    condition_list[curr_condition, MOOG, ORIGIN_X] = 0.0;
                    condition_list[curr_condition, MOOG, ORIGIN_Y] = 0.0;
                }else{
			condition_list[curr_condition, MOOG, ROT_START_OFFSET] = -condition_list[curr_condition, MOOG, ROT_AMPLITUDE];
			condition_list[curr_condition, CAMERAS, ROT_START_OFFSET] = -condition_list[curr_condition, CAMERAS, ROT_AMPLITUDE];
			if (condition_list[curr_condition, MOOG, AMPLITUDE] == 0){
				condition_list[curr_condition, MOOG, ORIGIN_X] = -0.5*condition_list[curr_condition, CAMERAS, AMPLITUDE]*cos(condition_list[curr_condition, MOOG, AZIMUTH]);
				condition_list[curr_condition, MOOG, ORIGIN_Y] = -0.5*condition_list[curr_condition, CAMERAS, AMPLITUDE]*sin(condition_list[curr_condition, MOOG, AZIMUTH]);
			}else{
				condition_list[curr_condition, MOOG, ORIGIN_X] = -0.5*condition_list[curr_condition, MOOG, AMPLITUDE]*cos(condition_list[curr_condition, MOOG, AZIMUTH]);
				condition_list[curr_condition, MOOG, ORIGIN_Y] = -0.5*condition_list[curr_condition, MOOG, AMPLITUDE]*sin(condition_list[curr_condition, MOOG, AZIMUTH]);
			}
		}
                
                nchar = dsendf("M_ORIGIN %7.5d %7.5d %7.5d\n", condition_list[curr_condition, MOOG, ORIGIN_X], condition_list[curr_condition, MOOG, ORIGIN_Y], condition_list[curr_condition, MOOG, ORIGIN_Z]);
                
                //Here, we send over the (az, el) for the upcoming rotation (if applicable), along with the starting rotation offset
                //NOTE: It is critical to send (az, el) here or else the starting rotation position will not be correct for the UPCOMING trial
                //but will instead be computed based on the (az, el) of the past trial.  GCD, JW 9/11/09, Jing 04/11/2011
                nchar = dsendf("ROT_ELEVATION %5.3d %5.3d\n", condition_list[curr_condition, MOOG, ROT_ELEVATION], condition_list[curr_condition, CAMERAS, ROT_ELEVATION]);
                nchar = dsendf("ROT_AZIMUTH %5.3d %5.3d\n", condition_list[curr_condition, MOOG, ROT_AZIMUTH], condition_list[curr_condition, CAMERAS, ROT_AZIMUTH]);                
                nchar = dsendf("ROT_START_OFFSET %7.5d %7.5d\n", condition_list[curr_condition, MOOG, ROT_START_OFFSET], condition_list[curr_condition, CAMERAS, ROT_START_OFFSET]);
                
                while (dsendf()) nexttick;
            }

	    // END OF TRIAL.  Execute an intertrial interval and clear message window
    	    if (DEBUG)	print("intertrial interval start...");
            
           if (condition_list[curr_condition_hold, MOOG, EYE_HEAD_MODE] == BODY_MODE && USE_MOTOR) { //Jing 12/12/2013
		        motor_pos = 0;
		        spawn MOTOR_MOVE2POS; 
			    waitforprocess MOTOR_MOVE2POS;	
	        }               
                        
            if (USE_RDX && PROTOCOL_TYPE == MOOG_PROTOCOL) dsendf("GO_TO_ZERO 1.0\n");
            wait inter_trial_time;
            
            if (DEBUG)	print("------------------------------------------------------------------");

            //now, check to see if Matlab is still busy processing online displays.
            //If so, then wait until the Matlab_busy flag is set back to zero
            nexttick;
            if (Matlab_busy == 1) {
                print("Waiting for Matlab...");
                wait_time = 5000;	wait_cond = WAIT4MATLAB; wait_result = 0;
                spawn WAIT_LOOP; waitforprocess WAIT_LOOP;
                if (wait_result == TIME_EXPIRED) {
                    print("Matlab not responding... giving up and setting Matlab_busy=0");
                    Matlab_busy = 0;
                }
                //while (Matlab_busy == 1) nexttick;
            }
        }

        nexttick;                       // Guarantee one wait.
    }
}


//--------------------------------------------------------------------------------
// FIX_LOOP_TRIAL - This process implements a special (and simple) case for trials
//		in which we just want a fixation loop, but no visual stimulus control from
//		TEMPO.  THis is used in conjuction with RFPLOT for receptive field mapping.
//		GCD, 9/21/99.  Jing 03/15/2011

process FIX_LOOP_TRIAL()
{
  declare hide i, loop_count, nchar;
  float z, x, fix_win_xctr_offset, fix_win_yctr_offset;

	failed = ERR_OK;  		//we can't have failed yet, obviously
	if (DEBUG) print("In FIX_LOOP_TRIAL");

	//set  the coordinates of the targets (FP only used) for RFPLOT
	if (USE_RDX) {
            if (DEBUG)	print("Sending Target Coords...");
            x = static_params[HEAD_CENTER_X]+static_params[EYE_OFFSET_X];
            z = static_params[HEAD_CENTER_Z]+static_params[EYE_OFFSET_Z];
            //RFPLOT wants FP location in degrees, so we need to take into account the head and eye offsets
            
            if(x!=0) fix_win_xctr_offset=atan2(x,VIEW_DIST)*180.0/pi;
            else fix_win_xctr_offset=0;
              
            if(z!=0) fix_win_yctr_offset=atan2(z,VIEW_DIST)*180.0/pi;
            else fix_win_yctr_offset=0;
            nchar = dsendf("TARG_XCTR %5.1d %5.1d %5.1d\n", fix_win_xctr + fix_win_xctr_offset, T1_win_xctr, T2_win_xctr);
            nchar = dsendf("TARG_YCTR %5.1d %5.1d %5.1d\n", fix_win_yctr + fix_win_yctr_offset, T1_win_yctr, T2_win_yctr);
            
            //send screen geometry parameters first
            nchar = dsendf("SCREEN_WIDTH %5.2d\n", SCREEN_XSIZ);
            nchar = dsendf("SCREEN_HEIGHT %5.2d\n", SCREEN_YSIZ);
            nchar = dsendf("VIEW_DIST %5.2d\n", VIEW_DIST);

            //nchar = dsendf("DOT_SIZE_GL %5.2d\n", DOT_SIZE_GL);
            nchar = dsendf("UPDATE\n");

            nchar = dsendf();
	    while (dsendf()) nexttick;
            wait 20;
        }

	//Present the fixation point and wait fix_acquire_time ms for monkey to fixate
	if (USE_RDX) 
        {
          if(!USE_LASER_FP) dsendf("FP_ON\n");
        }
        oSetAttribute(oFixWin, aVISIBLE);              // Make fix. window visible
	wait_time = fix_acquire_time;	wait_cond = WAIT4FIX; wait_result = 0;
	spawn WAIT_LOOP; waitforprocess WAIT_LOOP;
	if (wait_result == COND_TRUE) {
            if (DEBUG)	print("Acquired FP");
            if (USE_RDX) dsendf("IN_FIX_WIN\n");
            send_counts_to_slave = 1;	//enable sending of spike counts to slave PC
        }
	if (wait_result == TIME_EXPIRED) {
            if (DEBUG)	print("Failed to fixate");
            failed = ERR_ACQUIRE_FP;
        }

	loop_count = 0;
	while (loop_count < num_fix_loops) {
            //Now, wait for fix_loop_time and monitor fixation
            if (!failed) {	 //if we haven't failed yet
                wait_time = fix_loop_time;	wait_cond = BREAK_FIX; wait_result = 0;
                spawn WAIT_LOOP; waitforprocess WAIT_LOOP;
                if (wait_result == COND_TRUE)
                    if (DEBUG) print("Broke Fixation/Vergence");
            }
    
            //if fixation maintained, give the monkey a reward
            if (!failed) {
                dioSetA(DIG_IO, REWARD_HIGH);			//turn on bit to activate solenoid
                sound(800);                         // Also sound high pitched tone
                wait fix_loop_reward;               // Wait a period of time (ms)
                sound(0);
                dioSetA(DIG_IO, REWARD_LOW);			//turn off bit to deactivate solenoid
			
                //now increment the counter of total solenoid open time
                total_reward_time = total_reward_time + fix_loop_reward;
            }
    
            loop_count = loop_count + 1;
        }	//end while(loop_count...)

	//turn off the FP and put in an intertrial interval
	send_counts_to_slave = 0;	//disable sending of spike counts to slave PC
	if (USE_RDX) dsendf("FP_OFF\n");

	//if trial failed, sound an alarm
	if (failed) {
            spawn ERROR_TIMEOUT;
            spawn FAILURE;              // Subject failed task.
            waitforprocess FAILURE;
            waitforprocess ERROR_TIMEOUT;
        }

	wait inter_trial_time;
}


//-----------------------------------------------------------------------
// SETUP_TRIAL - Here is where we pick the trial condition to show and send
//		the relevant parameters to the Slave PC.
//  NOTE: Inevitably, some protocol-specific kludges are needed.  THis process
//    is where I am trying to isolate all of the protocol-specific overrides.

process SETUP_TRIAL()
{
    declare hide indx, i, j, counter, nchar, rannum;
    float temp_val;
    float start, elapsed;
    float fp_xctr, fp_yctr, bgnd_temp_lum_mult, temp_fp_rotate;
    declare hide float temp_daout_bit, temp_deg; //Jing 03/01/2011
    float head_fp_xctr, head_fp_yctr, veroffset, horoffset, TanHLdeg, tIndex; //For Head-related protocols. Jing 05/01/2011
    float tmpcp_radius, tmpcp_vel;
    float tmp_rt, tmp_dur, tmp_ramp, tmp_rampt1, tmp_rampt2; //Jing 04/18/2013

    swap_flag = 0;

    if (USE_RDX) {
        start = time();
        
        if(PROTOCOL_TYPE == MOOG_PROTOCOL){  //Jing 10/10/2011
            //send screen geometry parameters first
            nchar = dsendf("SCREEN_DIMS %5.3d %5.3d\n", SCREEN_XSIZ, SCREEN_YSIZ);
            nchar = dsendf("CLIP_PLANES %5.3d %5.3d 0.0\n", static_params[CLIP_NEAR], static_params[CLIP_FAR]); 
            nchar = dsendf("IO_DIST %5.2d\n", condition_list[curr_condition, MOOG, INTEROCULAR_DIST]);
        
            //send over parameters that define the head-centered coordinate system, new starting 9/23/05 GCD
            nchar = dsendf("HEAD_CENTER %5.3d %5.3d %5.3d\n", static_params[HEAD_CENTER_X], static_params[HEAD_CENTER_Y], static_params[HEAD_CENTER_Z]);
            nchar = dsendf("EYE_OFFSETS %5.3d %5.3d %5.3d\n", static_params[EYE_OFFSET_X], static_params[EYE_OFFSET_Y], static_params[EYE_OFFSET_Z]);
            nchar = dsendf("ROT_CENTER_OFFSETS %5.3d %5.3d %5.3d %5.3d %5.3d %5.3d\n", static_params[MOOG_ROT_CENTER_OFFSET_X], static_params[MOOG_ROT_CENTER_OFFSET_Y], static_params[MOOG_ROT_CENTER_OFFSET_Z],
                          static_params[CAMERA_ROT_CENTER_OFFSET_X], static_params[CAMERA_ROT_CENTER_OFFSET_Y], static_params[CAMERA_ROT_CENTER_OFFSET_Z]);		

            //send movement parameters to Slave
            //if this is a NULL condition, then override parameters sent to MOOG
            if (condition_list[curr_condition, MOOG, nest_vars[0]] == NULL_VALUE) {
                nchar = dsendf("M_AZIMUTH %5.2d %5.2d\n", 0.0, 0.0);
                nchar = dsendf("M_ELEVATION %5.2d %5.2d\n", 0.0, 0.0);
                nchar = dsendf("M_DIST %5.3d %5.3d\n", 0.0, 0.0);
                nchar = dsendf("M_SIGMA %5.1d %5.1d\n", 3.0, 3.0);
                condition_list[curr_condition, MOOG, ROT_PEAK_VEL] = var_table[MOOG, ROT_PEAK_VEL, HIGH_BND];
            } else { //this is a regular condition
                nchar = dsendf("M_AZIMUTH %5.2d %5.2d\n", condition_list[curr_condition, MOOG, AZIMUTH], condition_list[curr_condition, CAMERAS, AZIMUTH]);
                nchar = dsendf("M_ELEVATION %5.2d %5.2d\n", condition_list[curr_condition, MOOG, ELEVATION], condition_list[curr_condition, CAMERAS, ELEVATION]);
                nchar = dsendf("M_DIST %5.3d %5.3d\n", condition_list[curr_condition, MOOG, AMPLITUDE], condition_list[curr_condition, CAMERAS, AMPLITUDE]);
                nchar = dsendf("M_SIGMA %5.1d %5.1d\n", condition_list[curr_condition, MOOG, NUM_SIGMAS], condition_list[curr_condition, CAMERAS, NUM_SIGMAS]);
            }
            nchar = dsendf("M_TIME %7.2d %7.2d\n", 0.001*condition_list[curr_condition, MOOG, DURATION], 0.001*condition_list[curr_condition, CAMERAS, DURATION]);
            nchar = dsendf("STAR_LIFETIME %5.2d\n", condition_list[curr_condition, MOOG, LIFETIME]);
            nchar = dsendf("STAR_LIFETIME_ON %5.2d\n", condition_list[curr_condition, MOOG, LIFETIME_STATUS]);
            nchar = dsendf("STAR_MOTION_COHERENCE %5.2d\n", condition_list[curr_condition, MOOG, COHERENCE]);
            nchar = dsendf("USE_CUTOUT %5.1d\n", condition_list[curr_condition, MOOG, MASK_STATUS]);
    
            //send values for static parameters
            nchar = dsendf("STAR_LEYE_COLOR %5.3d %5.3d %5.3d\n", static_params[STARS_LEYE_RLUM], static_params[STARS_LEYE_GLUM], static_params[STARS_LEYE_BLUM] );
            nchar = dsendf("STAR_REYE_COLOR %5.3d %5.3d %5.3d\n", static_params[STARS_REYE_RLUM], static_params[STARS_REYE_GLUM], static_params[STARS_REYE_BLUM] );
            nchar = dsendf("STAR_DENSITY %5.4d\n", static_params[STARS_DENSITY]);
            nchar = dsendf("STAR_SIZE %5.4d %5.4d\n", static_params[STARS_SIZE_X], static_params[STARS_SIZE_Y]);
            nchar = dsendf("STAR_VOLUME %7.2d %7.2d %7.2d\n", static_params[STARS_VOLUME_X], static_params[STARS_VOLUME_Y], static_params[STARS_VOLUME_Z]);
            nchar = dsendf("DRAW_MODE %5.1d\n", static_params[STARS_TYPE]);
            nchar = dsendf("CUTOUT_RADIUS %5.2d\n", static_params[MASK_RADIUS]);
            nchar = dsendf("DOTS_SIZE %5.4d\n", static_params[DOTS_SIZE]);  //Jing 11/29/2011

            while (dsendf()) nexttick;

            //store the backgroudn and object luminance multipliers in  temp variables, for later overrides
            bgnd_temp_lum_mult = static_params[STARS_LUM_MULT];

            //implement override for STARS_LUM_MULT to deal with VESTIB_ONLY stimulus type 
            if ((condition_list[curr_condition, MOOG, STIM_TYPE]==VESTIB_ONLY) || (condition_list[curr_condition, MOOG, STIM_TYPE]==NEITHER)) 
                bgnd_temp_lum_mult = 0.0;
                
            if (condition_list[curr_condition, MOOG, STIM_TYPE] == NULL_VALUE && (Protocol == AZ_TUNING_W_HEAD_PURSUIT || Protocol ==AZIMUTH_TUNING_1D))   //Jing 12/12/2013
                                bgnd_temp_lum_mult = 0.0;
        
            nchar = dsendf("STAR_LUM_MULT %5.3d\n", bgnd_temp_lum_mult);
                            
            while (dsendf()) nexttick;        
            nchar = dsendf("\n");
        } 

        while (dsendf()) nexttick;        
        nchar = dsendf("RENDER_TYPE 0.0\n");
        nchar = dsendf("FIX_WIN_MOVE_TYPE 1.0\n"); // FIX_WIN_MOVE_TYPE=1: fixation is moving 2: camera is moving. see Compute() function in C prog
        nchar = dsendf("GL_ROT_CENTER_FLAG 0.0\n"); 
        nchar = dsendf("ANALOG_EYE_FLAG %3d\n", analog_eye_flag); 
	
	//now, modify any target luminances necessary. 01/12/2015
	if ( (TrialType == DISCRIM) || (TrialType ==PURSUIT_DISCRIM) ) {
		//set the wrong-target luminance to zero if this is a 1-targ trial
		rannum = random(101);
		//printf("rannum = %d", rannum);
		if (rannum > pct_two_targs) {
			if (correct_choice == PREFERRED) { //preferred stimulus
				target_params[T1, TARG_LUM_MULT] = 1.0;
				target_params[T2, TARG_LUM_MULT] = 0.0;
			}else{ //null stimulus
				target_params[T1, TARG_LUM_MULT] = 0.0;
				target_params[T2, TARG_LUM_MULT] = 1.0;
			}
			one_targ_trial = 1;	//flag this as a one target trial
		}else{
			target_params[T1, TARG_LUM_MULT] = 1.0;
			target_params[T2, TARG_LUM_MULT] = 1.0;
			one_targ_trial = 0;	//flag as a two-target trial
		}
	}
        
        //-------------------------------------------------------------------------------------------
        fp_xctr = target_params[FP, TARG_XCTR];
        fp_yctr = target_params[FP, TARG_YCTR];
        
        velocity_window_on = 0; //Jing 04/25/2011
        vel_checking_firstRun = 0;
        
        //keep original window size. Jing 09/19/2011
        fix_win_xsiz_ori = fix_win_xsiz;	       
        fix_win_ysiz_ori = fix_win_ysiz;	        
        head_fix_win_xsiz_ori = head_fix_win_xsiz;	
        head_fix_win_ysiz_ori = head_fix_win_ysiz;	
        
        //-------------------------------------------------------------------------------------------
        //for the EYE_CALIBRATION protocol, set the location of the fixation point
        if (Protocol == EYE_CALIBRATION) 
        {
            fp_xctr = condition_list[curr_condition, MOOG, FIX_X];  // Added JWN 02/21/06
            fp_yctr = condition_list[curr_condition, MOOG, FIX_Y];
            
            fix_win_xctr = fp_xctr;
            fix_win_yctr = fp_yctr;

            spawn RESIZE_WINDOWS; waitforprocess RESIZE_WINDOWS;
        }
             
        
        //-------------------------------------------------------------------------------------------
        // Send rotation protocol specific commands. Jing 04/11/2011, 11/10/2011
        if (TrialType == PURSUIT_AZBG) {
            tmp_rampt1 = 0.25;
            tmp_rampt2 = 0.75;
            if (Protocol == AZ_TUNING_VAR_PURSUIT && condition_list[curr_condition, MOOG, nest_vars[0]] != NULL_VALUE) {  //Jing 04/18/2013
                condition_list[curr_condition, MOOG, ROT_AMPLITUDE] = 0.0;
                condition_list[curr_condition, MOOG, AMPLITUDE] = 0.0;
                
                tmp_rt = fabs(condition_list[curr_condition, MOOG, ROT_PEAK_VEL]) / static_params[TRAP_RAMP_SLOPE];
                tmp_dur = static_params[MID_ROT_AMP]/fabs(condition_list[curr_condition, MOOG, ROT_PEAK_VEL]);
                Printf("rt=%5.2d, dur=%5.2d, %5.2d, %5.2d\n", tmp_rt,tmp_dur, fabs(condition_list[curr_condition, MOOG, ROT_PEAK_VEL]), static_params[TRAP_RAMP_SLOPE]);
                condition_list[curr_condition, CAMERAS, ROT_DURATION] = tmp_dur + 2*tmp_rt;
                condition_list[curr_condition, MOOG, ROT_DURATION] = condition_list[curr_condition, CAMERAS, ROT_DURATION];
                condition_list[curr_condition, CAMERAS, DURATION] = condition_list[curr_condition, CAMERAS, ROT_DURATION];
                condition_list[curr_condition, MOOG, DURATION] = condition_list[curr_condition, CAMERAS, DURATION];
                condition_list[curr_condition, CAMERAS, ROT_AMPLITUDE] = condition_list[curr_condition, MOOG, ROT_PEAK_VEL]*(tmp_dur+tmp_rt);
                condition_list[curr_condition, CAMERAS, AMPLITUDE] = 0.01*static_params[TRAN_PEAK_VEL]*(tmp_dur+tmp_rt);
                tmp_rampt1 = tmp_rt/condition_list[curr_condition, CAMERAS, ROT_DURATION];
                tmp_rampt2 = 1-tmp_rampt1;
				if (condition_list[curr_condition, MOOG, FP_ROTATE] == 5) 
						nchar = dsendf("M_DIST 0.0 0.0\n");
				else
						nchar = dsendf("M_DIST %5.3d %5.3d\n", condition_list[curr_condition, MOOG, AMPLITUDE], condition_list[curr_condition, CAMERAS, AMPLITUDE]);
                nchar = dsendf("M_TIME %7.2d %7.2d\n", condition_list[curr_condition, MOOG, DURATION], condition_list[curr_condition, CAMERAS, DURATION]);
            }             
        
            //Setup ROT_START_OFFSET and M_ORIGIN based on the rotation amplitude and translation amplitude for the upcoming trial.
            if (condition_list[curr_condition, MOOG, nest_vars[0]] == NULL_VALUE) 
            {
                condition_list[curr_condition, MOOG, ROT_ELEVATION] = 90.0;//0.0;
                condition_list[curr_condition, CAMERAS, ROT_ELEVATION] = 90.0;//0.0;
                condition_list[curr_condition, MOOG, ROT_AZIMUTH] = 0.0; 
                condition_list[curr_condition, CAMERAS, ROT_AZIMUTH] = 0.0;
                condition_list[curr_condition, MOOG, ROT_AMPLITUDE] = 0.0;  
                condition_list[curr_condition, CAMERAS, ROT_AMPLITUDE] = var_table[MOOG, ROT_AMPLITUDE, LOW_BND]; //0.0;Jing 01/13/2012
                condition_list[curr_condition, MOOG, ROT_START_OFFSET] = 0.0;
                condition_list[curr_condition, CAMERAS, ROT_START_OFFSET] = -0.5*var_table[MOOG, ROT_AMPLITUDE, LOW_BND]; //0.0;
                condition_list[curr_condition, MOOG, ORIGIN_X] = 0.0;
                condition_list[curr_condition, MOOG, ORIGIN_Y] = 0.0;
                condition_list[curr_condition, MOOG, FP_ROTATE] = 6;   //Jing 01/13/2012
            }else { //this is a regular condition
                condition_list[curr_condition, MOOG, ROT_START_OFFSET] = -0.5*condition_list[curr_condition, MOOG, ROT_AMPLITUDE];
                condition_list[curr_condition, CAMERAS, ROT_START_OFFSET] = -0.5*condition_list[curr_condition, CAMERAS, ROT_AMPLITUDE];
                if (Protocol == AZ_TUNING_VAR_PURSUIT) {  //Jing 04/18/2013
                    condition_list[curr_condition, MOOG, ORIGIN_X] = 0.0;
                    condition_list[curr_condition, MOOG, ORIGIN_Y] = 0.0;
                    condition_list[curr_condition, MOOG, ORIGIN_Z] = 0.0;
                }else{                
                    if (condition_list[curr_condition, MOOG, AMPLITUDE] == 0){
                        condition_list[curr_condition, MOOG, ORIGIN_X] = -0.5*condition_list[curr_condition, CAMERAS, AMPLITUDE]*cos(condition_list[curr_condition, MOOG, AZIMUTH]);
                        condition_list[curr_condition, MOOG, ORIGIN_Y] = -0.5*condition_list[curr_condition, CAMERAS, AMPLITUDE]*sin(condition_list[curr_condition, MOOG, AZIMUTH]);
                    }else{
                        condition_list[curr_condition, MOOG, ORIGIN_X] = -0.5*condition_list[curr_condition, MOOG, AMPLITUDE]*cos(condition_list[curr_condition, MOOG, AZIMUTH]);
                        condition_list[curr_condition, MOOG, ORIGIN_Y] = -0.5*condition_list[curr_condition, MOOG, AMPLITUDE]*sin(condition_list[curr_condition, MOOG, AZIMUTH]);
                    }
                }                
            }
            nchar = dsendf("ROT_ELEVATION %5.3d %5.3d\n", condition_list[curr_condition, MOOG, ROT_ELEVATION], condition_list[curr_condition, CAMERAS, ROT_ELEVATION]);
            nchar = dsendf("ROT_AZIMUTH %5.3d %5.3d\n", condition_list[curr_condition, MOOG, ROT_AZIMUTH], condition_list[curr_condition, CAMERAS, ROT_AZIMUTH]);
            nchar = dsendf("ROT_AMPLITUDE %5.3d %5.3d\n", condition_list[curr_condition, MOOG, ROT_AMPLITUDE], condition_list[curr_condition, CAMERAS, ROT_AMPLITUDE]);
            nchar = dsendf("ROT_SIGMA %5.3d %5.3d\n", condition_list[curr_condition, MOOG, ROT_NUM_SIGMAS], condition_list[curr_condition, CAMERAS, ROT_NUM_SIGMAS]);
            nchar = dsendf("FP_ROTATE %5.1d\n", condition_list[curr_condition, MOOG, FP_ROTATE]);
            nchar = dsendf("TT_MODE %5.1d\n", condition_list[curr_condition, MOOG, TT_MODE]);
            nchar = dsendf("ROT_DURATION %5.3d %5.3d\n", condition_list[curr_condition, MOOG, ROT_DURATION], condition_list[curr_condition, CAMERAS, ROT_DURATION]);
            nchar = dsendf("ROT_START_OFFSET %5.3d %5.3d\n", condition_list[curr_condition, MOOG, ROT_START_OFFSET], condition_list[curr_condition, CAMERAS, ROT_START_OFFSET]);
            
                       
            if (condition_list[curr_condition, MOOG, TRANS_ROT_TYPE] == CURVE_PATH_VIS) { //Jing 01/25/2013
                nchar = dsendf("MOTION_TYPE 12.0\n"); 
                tmpcp_radius = fabs(180.0/3.14 * condition_list[curr_condition, CAMERAS, AMPLITUDE] / condition_list[curr_condition, CAMERAS, ROT_AMPLITUDE]);
                tmpcp_vel = 1000 * condition_list[curr_condition, CAMERAS, AMPLITUDE]/(tmp_rampt2 * condition_list[curr_condition, CAMERAS, DURATION]);
                if (condition_list[curr_condition, CAMERAS, ROT_AMPLITUDE] > 0 )
                    tmpcp_vel = -tmpcp_vel;
				if (Protocol == AZ_TUNING_VAR_PURSUIT)
						tmpcp_vel = tmpcp_vel/1000;
                nchar = dsendf("CURVE_PATH %5.4d %5.4d\n", tmpcp_vel, tmpcp_radius);
            } else {
                nchar = dsendf("MOTION_TYPE 10.0\n"); 
                nchar = dsendf("TRAPEZOID_TIME1 %5.4d %5.4d\n", tmp_rampt1, tmp_rampt1);  //time of end of ramp up, fraction of total duration
                nchar = dsendf("TRAPEZOID_TIME2 %5.4d %5.4d\n", tmp_rampt2, tmp_rampt2);  //time of beginning of ramp down, fraction of total duration
                nchar = dsendf("TRAPEZOID_ROT_T1 %5.4d %5.4d\n",tmp_rampt1, tmp_rampt1);  //time of end of ramp up, fraction of total duration, for Rotation
                nchar = dsendf("TRAPEZOID_ROT_T2 %5.4d %5.4d\n", tmp_rampt2, tmp_rampt2);  //time of beginning of ramp down, fraction of total duration, for Rotation
            }
            nchar = dsendf("FP_ROTATE_MASK %5.1d\n", static_params[FP_ROTATE_MASK]);   
            
            //Reset Eye/Head Fix window size. 09/19/2011            
            fix_win_xsiz = (window_to_shrink_value/100.0)*fix_win_xsiz;
            fix_win_ysiz = (window_to_shrink_value/100.0)*fix_win_ysiz;
            head_fix_win_xsiz = (window_to_shrink_value/100.0)*head_fix_win_xsiz;
            head_fix_win_ysiz = (window_to_shrink_value/100.0)*head_fix_win_ysiz;
            //End 09/19/2011
            
            //Reset the target init position. Jing 04/20/2011
            fp_xctr = 0;  
            fp_yctr = 0;
            
                       
            spawn RESIZE_WINDOWS; waitforprocess RESIZE_WINDOWS;  //Jing 09/19/2011
        }
	
	               
        nchar = dsendf("M_ORIGIN %7.5d %7.5d %7.5d\n", condition_list[curr_condition, MOOG, ORIGIN_X], condition_list[curr_condition, MOOG, ORIGIN_Y], condition_list[curr_condition, MOOG, ORIGIN_Z]);
        
        
        if ((PROTOCOL_TYPE == MOOG_PROTOCOL) && (TrialType != PURSUIT_AZBG) && (TrialType != PURSUIT_ELBG)&& (TrialType != PURSUIT_DISCRIM))
        {
            nchar = dsendf("FP_TRANSLATION 0.0\n");     // fixation dot translate with camera.
            nchar = dsendf("MOTION_TYPE 0.0\n");
        } 
        
        if (head_coil) {  //For Head-related protocols. Jing 05/01/2011
            nchar = dsendf("TARG_XCTR %5.2d %5.2d %5.2d\n", fp_xctr, head_fp_xctr, target_params[T2, TARG_XCTR]);
            nchar = dsendf("TARG_YCTR %5.2d %5.2d %5.2d\n", fp_yctr, head_fp_yctr, target_params[T2, TARG_YCTR]);
            tIndex = TH;
        }else{
            nchar = dsendf("TARG_XCTR %5.2d %5.2d %5.2d\n", fp_xctr, target_params[T1, TARG_XCTR], target_params[T2, TARG_XCTR]);
            nchar = dsendf("TARG_YCTR %5.2d %5.2d %5.2d\n", fp_yctr, target_params[T1, TARG_YCTR], target_params[T2, TARG_YCTR]);
            tIndex = T1;
        }                    
        nchar = dsendf("TARG_ZCTR %5.2d %5.2d %5.2d\n", target_params[FP, TARG_ZCTR], target_params[tIndex, TARG_ZCTR], target_params[T2, TARG_ZCTR]);
        nchar = dsendf("TARG_XSIZ %5.2d %5.2d %5.2d\n", target_params[FP, TARG_XSIZ], target_params[tIndex, TARG_XSIZ], target_params[T2, TARG_XSIZ]);
        nchar = dsendf("TARG_YSIZ %5.2d %5.2d %5.2d\n", target_params[FP, TARG_YSIZ], target_params[tIndex, TARG_YSIZ], target_params[T2, TARG_YSIZ]);
        nchar = dsendf("TARG_SHAPE %5.1d %2d %2d\n", target_params[FP, TARG_SHAPE], target_params[tIndex, TARG_SHAPE], target_params[T2, TARG_SHAPE]);
        nchar = dsendf("TARG_RLUM %5.3d %5.3d %5.3d\n", target_params[FP, TARG_RLUM], target_params[tIndex, TARG_RLUM], target_params[T2, TARG_RLUM]);
        nchar = dsendf("TARG_GLUM %5.3d %5.3d %5.3d\n", target_params[FP, TARG_GLUM], target_params[tIndex, TARG_GLUM], target_params[T2, TARG_GLUM]);
        nchar = dsendf("TARG_BLUM %5.3d %5.3d %5.3d\n", target_params[FP, TARG_BLUM], target_params[tIndex, TARG_BLUM], target_params[T2, TARG_BLUM]);
        nchar = dsendf("TARG_LUM_MULT %5.3d %5.3d %5.3d\n", target_params[FP, TARG_LUM_MULT], target_params[tIndex, TARG_LUM_MULT], target_params[T2, TARG_LUM_MULT]);
        nchar = dsendf("HLVER_OFFSET_CM %5.1d%\n", HLVER_OFFSET_CM);
        nchar = dsendf();
        while (dsendf()) nexttick;
	
	spawnwait SETUP_TARGETS;  //Jing 01/12/2012
        
        if (isMoogOrigin == 0)
        {
            isMoogOrigin = 1;
            nchar = dsendf("GO_TO_ZERO 1.0\n");
	    while (dsendf()) nexttick;
	    if (DEBUG) print("first trial move to init position\n");
            wait inter_trial_time;
                
            if (USE_MOTOR) { //Jing 11/10/2011, 12/12/2013
		motor_pos = 0;
             // if (condition_list[curr_condition, MOOG, EYE_HEAD_MODE] == BODY_MODE)    
             //     motor_pos = -condition_list[curr_condition, CAMERAS, ROT_START_OFFSET];
                    
		spawn MOTOR_MOVE2POS; 
		waitforprocess MOTOR_MOVE2POS;
	    }                
        }
	
        elapsed = time() - start;           // in ms
        if (DEBUG) printf("Elapsed = %7.2d ms %7.2d chars/ms\n", elapsed, nchar / elapsed);
        
        if(PROTOCOL_TYPE == MOOG_PROTOCOL) dsendf("DO_MOVEMENT -1.0\n"); // This tells MOOG_DOTS to prepare the stimulus trajectory for the upcoming trial
        while (dsendf()) nexttick;
        wait 200; 

	}
	
	// SETUP_TARGETS moved here because SEARCH trial type needs to set arbitary target locations HRK 6/1/10, move it up 01/12/2015
	//spawnwait SETUP_TARGETS;

}


//--------------------------------------------------------------------------------
// CHOOSE_NEXT_TRIAL -- This process chooses the next trial condition for METHOD of
// CONSTANT STIMULI.  Generally, this just involves block randomization.  But this
// is also where we can implement correction loops, etc.

process CHOOSE_NEXT_TRIAL()
{
	int i, j, k, ctr_n_level, surr_n_level, cond1, cond2, curr_bias_count, disp_sign;
	float rel_disp, curr_bias_value, corr_probability;


	//if last trial was correction loop and was an error, don't choose a new trial condition
	//just stay with the current one.  ELse, do block randomization.
	if (! (corr_loop_flag && (num_consecutive_errors[curr_condition] > 0))) {
            //first, draw index for the next trial, obeying block randomization
            //then check to see if we need to override this choice with a correction trial
            if (trail_order_flag) {  //Jing 09/14/2011
                spawn BLOCK_TRIAL_ORDER;
                waitforprocess BLOCK_TRIAL_ORDER;
            }else{
                spawn BLOCK_RANDOMIZATION;
                waitforprocess BLOCK_RANDOMIZATION;
            }
        }

	corr_loop_flag = 0;	//reset this, then determine if we need a correction trial

	if (correction_loop_active) {
            //here, we determine whether we need a correction trial; the implementation here
            //is protocol-specific.  GCD, 9/29/00

            nexttick; //TEMP KLUGE
        }  //end if (correction_loop_active)
                
}


//----------------------------------------------------------------------------
// BLOCK_RANDOMIZATION -- THis process does block randomization, and also is where
//		we can implement correction loops.  Basically, this process sets curr_condition,
//		which is the index (into condition_list[]) of the upcoming trial condition.  GCD

process BLOCK_RANDOMIZATION()
{
	declare hide indx, i, counter;

        //Here is where we choose a trial from the condition_list[] with block randomization
        //pick a trial out of condition_list[] from amongst those that are ACTIVE
        indx = random(NumActiveConditions);	 //choose a # from 0 -> (NumActiveConditions-1)

        //now, find the ACTIVE condition pointed to by indx
        i = 0; counter = 0;
        while (i < num_conditions) {
            if (status_list[i, STATUS] == ACTIVE) {
                if (indx == counter) {
                    curr_condition = i;
                }
                counter = counter + 1;
            }
            i = i + 1;
        }
}

//----------------------------------------------------------------------------
//BLOCK_TRIAL_ORDER   Jing 09/14/2011

process BLOCK_TRIAL_ORDER()
{
        declare hide i;
        
        if (block_start_point){
            i=num_conditions-1;
            while (i >= 0){
                if (status_list[i, STATUS] == ACTIVE) {
                    curr_condition = i;
                    i=0;
              }
              i = i - 1;
            }
        }else{
            i=0;
            while (i < num_conditions) {
                if (status_list[i, STATUS] == ACTIVE) {
                    curr_condition = i;
                    i=num_conditions;
                }
                i = i + 1;
            }
        }
        
}


//----------------------------------------------------------------------
// TRIAL - This is the key process that determines the sequence of events
//		that occur during each trial, and which indicates where trial failures
//		occur.

process TRIAL()
{
    float temp_fix_win_xsiz, temp_fix_win_ysiz, oldTime, currTime; 
    int motion_flag;  //flag variable to dictate whether or not visual/vestibular motion will be presented
    int drawing_flag;  //determines whether the scene (dots) will be drawn by issuing the BACKGROUND_ON 1.0 command
    int prev_value;     //holds the current value of the bits on DIG_IO port, to be used for tuning on and off an external device
    int fp_rotate_laser;    // case 0) Head-Fixed case will trun on the laser mount on Moog platform,
                            // case 1) World-Fixed case will trun on the laser mount on ceiling and
                            // case 2) pursuit case will trun on the Galvo laser. - Johnny 7/20/07
    float temp_time, temp_deg, fp_xctr, fp_yctr, temp_daout_bit; //Jing 03/01/2011

    //initializations
    failed = ERR_OK;  		//we can't have failed yet, obviously
    choice = NO_CHOICE;		//default; will get set to TARGET1 or TARGET2 in good discrim trial
    trigger_set = 0;		//initialize trigger flag variable to unset
    dioSet_headFixBreak_flag = 0; //Jing 11/04/2011.
    motorMoved = 0;   //Jing12/12/2013
    projectorOff = 0;
    
    
    if (condition_list[curr_condition, MOOG, EYE_HEAD_MODE] == BODY_MODE && USE_MOTOR) {   //Jing 11/09/2011
	motor_pos = -condition_list[curr_condition, CAMERAS, ROT_START_OFFSET];   //Jing 12/12/2013
	spawn MOTOR_MOVE2POS; 
		waitforprocess MOTOR_MOVE2POS;
	
        spawn MOTOR_MOVEWFP; 
		waitforprocess MOTOR_MOVEWFP; 
    }        

    //drop an event code to mark start of trial
    spawn SetEvent(1, TRIAL_START_CD);
    waitforprocess SetEvent;

    //In this whole fixation block, make a lot changes for head-related protocol. Jing 09/19/2011
    //Present the fixation point and wait fix_acquire_time ms for monkey to fixate
    if (DEBUG)	print("Presenting FP and waiting for fixation...");
    
    if (head_coil) //Head target and Head move laser ON. For Head-related protocols. Jing 05/01/2011. showing head target first 09/19/2011. 
    {
        dsendf("TARG1_ON 1.0\n");
        prev_value = dioGetB(DIG_IO);                  
        dioSetB(DIG_IO, (prev_value | HEAD_LASER_ON) ); 
        //drop an event code to mark this event
        spawn SetEvent(1, HEAD_FP_ON_CD);
        waitforprocess SetEvent;
        
        oSetAttribute(oHeadFixWin, aVISIBLE);   // Make head fix window visible
        oldTime = time();                       // record the grace period starting time.
        temp_fix_win_xsiz = fix_win_xsiz;
        temp_fix_win_ysiz = fix_win_ysiz;
        fix_win_xsiz = 1000;
        fix_win_ysiz = 1000;
        spawn RESIZE_WINDOWS; waitforprocess RESIZE_WINDOWS;
        
        wait_time = fix_acquire_time_head;	wait_cond = WAIT4FIX; wait_result = 0;
	spawn WAIT_LOOP; waitforprocess WAIT_LOOP;
	if (wait_result == COND_TRUE) {
            //drop an event code to mark this event
            spawn SetEvent(1, IN_HEAD_FIX_WIN_CD);
            waitforprocess SetEvent;
            if (DEBUG)	print("Acquired Head FP");
        }
	if (wait_result == TIME_EXPIRED) {
            if (DEBUG)	print("Failed to fixate Head FP");
            failed = ERR_ACQUIRE_FP;
        }
                
        if(!failed){
            wait_time = fix_to_stim_time_head;	wait_cond = BREAK_FIX; wait_result = 0;
            spawn WAIT_LOOP; waitforprocess WAIT_LOOP;
            if (wait_result == COND_TRUE){
                if (DEBUG)	print("Broke Head Fixation");
                currTime = time();
                while (currTime-oldTime < fix_acquire_time_head) {
                    nexttick;
                    failed = ERR_OK; 
                    wait_time = fix_acquire_time_head-currTime+oldTime; wait_cond = WAIT4FIX; wait_result = 0;
                    spawn WAIT_LOOP; waitforprocess WAIT_LOOP;
                    if (wait_result == COND_TRUE) {
                        //drop an event code to mark this event
                        spawn SetEvent(1, IN_HEAD_FIX_WIN_CD);
                        waitforprocess SetEvent;
                        if (DEBUG)	printf("Acquired Head FP again:%d\n",failed);                                  
                    }
                    if (wait_result == TIME_EXPIRED) {
                        if (DEBUG)	print("Failed to fixate Head FP again");
                        failed = ERR_ACQUIRE_FP;
                        currTime = time();
                    }
                    if (!failed) {
                        printf("fix_to_stim_time_head for fix again : %d\n", fix_to_stim_time_head); 
                        wait_time = fix_to_stim_time_head; wait_cond = BREAK_FIX; wait_result = 0;
                        spawn WAIT_LOOP; waitforprocess WAIT_LOOP;
                        if (wait_result == COND_TRUE){
                            if (DEBUG)	print("Broke Fixation/Vergence before dots again");
                            currTime = time();
                        }
                    }
                    if (!failed) currTime = oldtime+fix_acquire_time_head;
                } 
            }
        }
    }
    
    if (!failed){    //End 09/19/2011
        dioSet_headFixBreak_flag = 1;  //Jing 11/04/2011
		
        if (USE_LASER_FP)  //We want the FP to be presented by a laser, not by the OpenGL program, GCD 5/9/07, Jing 04/11/2011, 11/10/2011
        {
            if (TrialType == PURSUIT_ELBG) { 
                prev_value = dioGetC(DIG_IO);
                dioSetC(DIG_IO, (prev_value | LASER_GALVO_ON) ); // Galvo laser ON
                dsendf("FP_ON 0.0\n");        //For debug
                if (condition_list[curr_condition, MOOG, PURSUIT_TYPE] == PURSUIT_DARKNESS)  sendf("(SHU1)\n");
            }
            
            if (TrialType == PURSUIT_AZBG) {
                if(condition_list[curr_condition, MOOG, STIM_TYPE] == NEITHER)
                {
                    prev_value = dioGetC(DIG_IO);
                    dioSetC(DIG_IO, (prev_value | LASER_GALVO_ON) ); // Galvo laser ON. 
                    dsendf("FP_ON 0.0\n");   //For debug
                    sendf("(SHU1)\n");
                }
                else dsendf("FP_ON 1.0\n"); 
            }
        }
        else if (USE_RDX) dsendf("FP_ON 1.0\n"); //we want the OpenGL program to draw the FP as usual, GCD 5/9/07

        //drop an event code to mark this event
        spawn SetEvent(1, FP_ON_CD);
        waitforprocess SetEvent;
        
        if (head_coil){   //Reset eye fixation window when eye target on.09/19/2011
            fix_win_xsiz = temp_fix_win_xsiz;
            fix_win_ysiz = temp_fix_win_ysiz;
            spawn RESIZE_WINDOWS; waitforprocess RESIZE_WINDOWS;
        }
        oSetAttribute(oFixWin, aVISIBLE);              // Make fix. window visible
        
        wait_time = fix_acquire_time;	wait_cond = WAIT4FIX; wait_result = 0;
        spawn WAIT_LOOP; waitforprocess WAIT_LOOP;
        if (wait_result == COND_TRUE) {
            //drop an event code to mark this event
            spawn SetEvent(1, IN_FIX_WIN_CD);
            waitforprocess SetEvent;
            if (DEBUG)	print("Acquired FP");
        }
        if (wait_result == TIME_EXPIRED) {
            if (DEBUG)	print("Failed to fixate");
            failed = ERR_ACQUIRE_FP;
        }
    }

    //Now, wait for a short period of time before presenting the visual stimulus
    //Monkey must maintain fixation during this interval
    if (!failed)
    {		 //if we haven't failed yet
        if (DEBUG)	print("Period between FP acquisition and visual stimulus...");
        wait_time = fix_to_stim_time;	wait_cond = BREAK_FIX; wait_result = 0;
        spawn WAIT_LOOP; waitforprocess WAIT_LOOP;
        if (wait_result == COND_TRUE)
            if (DEBUG) print("Broke Fixation/Vergence before dots");
    }

    //Now, turn on the visual stimulus, while continuing to enforce fixation
    if (!failed)		 //if we haven't failed yet
    {
        if (DEBUG)	print("Showing the visual stimulus...");
        
        motion_flag = 1;
        drawing_flag = 1;
	if (condition_list[curr_condition, MOOG, EYE_HEAD_MODE] == BODY_MODE && USE_MOTOR)    //Jing 12/12/2013
		motorMoved = 1;
        
        if (TrialType == PURSUIT_AZBG) {
            if ((head_coil) && (condition_list[curr_condition, MOOG, EYE_HEAD_MODE] >= HEAD_MODE) && (condition_list[curr_condition, MOOG, FP_ROTATE] == PURSUIT))  
            { 
                dsendf("TARG1_ON 0.0\n");
                dsendf("ENABLE_HEAD_TARGET 1.0\n");
            }
            
            //Use Obj 1 as background in this case. Jing 11/29/2011
            if (condition_list[curr_condition, MOOG, TRANS_ROT_TYPE] == PURSUIT_STRANS_SROT_FAKE){  
                dsendf("BACKGROUND_ON 0.0\n"); 
                dsendf("OBJ_ENABLE 1.0\n");
            }else //End 11/29/2011
                dsendf("BACKGROUND_ON 1.0\n");
                
            dsendf("DO_MOVEMENT 1.0\n");
        }
	
	 if (TrialType == PURSUIT_DISCRIM) {   //Jing 01/12/2015
		dsendf("DO_MOVEMENT 1.0\n");
	}
              
        //Jing 03/01/2011, 03/15/2011
        if (TrialType == PURSUIT_ELBG) {
            dsendf("FP_ON 0.0\n"); 
            if ((head_coil) && (condition_list[curr_condition, MOOG, EYE_HEAD_MODE] == HEAD_MODE)) dsendf("TARG1_ON 0.0\n");
               
            //for now only because projector shutter doesn't work.
            if (condition_list[curr_condition, MOOG, PURSUIT_TYPE] == PURSUIT_DARKNESS) dsendf("ENABLE_PURSUIT_BG 0.0\n");   
            else dsendf("ENABLE_PURSUIT_BG 1.0\n");   
                    
            if (USE_LASER_FP) dsendf("ENABLE_PURSUIT_TARGET 0.0\n");   //For debug
            else dsendf("ENABLE_PURSUIT_TARGET 1.0\n");
              
            if (condition_list[curr_condition, MOOG, PURSUIT_TARGET_VEL] != 0) {
                prev_value = dioGetC(DIG_IO);
                dioSetC(DIG_IO, (prev_value & LASER_FP_OFF & LASER_WF_OFF & LASER_GALVO_OFF) );
                  
                stimuli_on_flag = 1;
                wait_time = galvo_settle_time;
                wait_cond = WAIT4NOTHING;
                wait_result = 0;
                spawn WAIT_LOOP; waitforprocess WAIT_LOOP;
          
                dsendf("DO_MOVEMENT 1.0\n");
              
                prev_value = dioGetC(DIG_IO);
                if (USE_LASER_FP) dioSetC(DIG_IO, (prev_value | LASER_GALVO_ON) ); //Jing 06/03/2011
                  
            } else dsendf("DO_MOVEMENT 1.0\n");
            
            if ((head_coil) && (condition_list[curr_condition, MOOG, EYE_HEAD_MODE] == HEAD_MODE)) dsendf("ENABLE_HEAD_TARGET 1.0\n");
        }
	
	if (Protocol == AZIMUTH_TUNING_1D){  //Jing 01/31/2014
		dsendf("BACKGROUND_ON 1.0\n");
		dsendf("DO_MOVEMENT 1.0\n");
	}
		
            
        //here, we turn off the 3rd bit of the digital output port, to close the shutters
        if (USE_SHUTTERS_FOR_BLANKING)
        {
            prev_value = dioGetA(DIG_IO);
            dioSetA(DIG_IO, (prev_value & SHUTTER_CLOSED) );	
        }


        //drop an event code to mark this event
        spawn SetEvent(1, VSTIM_ON_CD);
        waitforprocess SetEvent;

        //***set trigger for databases to be aligned with Stim ON***
        if (!corr_loop_flag) {
            trigger(trigger_tag1);
            trigger_set = 1;  //flag used as fail-safe for automatic harvesting in TRIAL_LOOP
        }

        
        //Jing 03/01/2011, 03/15/2011, 04/25/2011  
        if ((TrialType == PURSUIT_ELBG) && (condition_list[curr_condition, MOOG, PURSUIT_TARGET_VEL] != 0)){
                temp_time = 1000*static_params[STEP_RAMP_DEG]/condition_list[curr_condition, MOOG, PURSUIT_TARGET_VEL];
                wait_time = temp_time;    //We don't check monkey's eye until target finished the ramp deg. 
                wait_cond = WAIT4NOTHING;
                wait_result = 0;
                spawn WAIT_LOOP; waitforprocess WAIT_LOOP;
                
                if (enforce_velocity) {
                    wait_time = 0.5*(static_params[PURSUIT_TARGET_DUR]-static_params[PURSUIT_BG_DUR]);
                    wait_cond = BREAK_FIX; wait_result = 0;
                    spawn WAIT_LOOP; waitforprocess WAIT_LOOP;
                    if(!failed){
                        velocity_window_on = 1;
                        vel_checking_firstRun = 1;
                        wait_time = static_params[PURSUIT_BG_DUR];
                        wait_cond = BREAK_FIX; wait_result = 0;
                        spawn WAIT_LOOP; waitforprocess WAIT_LOOP;
                        velocity_window_on = 0;
                    }
                    if(!failed){
                        wait_time = visual_stim_time - 0.5*(static_params[PURSUIT_TARGET_DUR]+static_params[PURSUIT_BG_DUR]);
                        wait_cond = BREAK_FIX; wait_result = 0;
                        spawn WAIT_LOOP; waitforprocess WAIT_LOOP;
                    }
                }else{
                      wait_time = visual_stim_time;         
                      wait_cond = BREAK_FIX; wait_result = 0;
                      spawn WAIT_LOOP; waitforprocess WAIT_LOOP;
                }
        }else if ((TrialType == PURSUIT_AZBG || TrialType == PURSUIT_DISCRIM) && (condition_list[curr_condition, MOOG, FP_ROTATE] == PURSUIT)) //Jing 05/16/2011, 11/09/2011, 01/12/2015
        {
            //Reset Eye/Head window to original size. 09/19/2011
            fix_win_xsiz = fix_win_xsiz_ori;	       
            fix_win_ysiz = fix_win_ysiz_ori;	        
            head_fix_win_xsiz = head_fix_win_xsiz_ori;	
            head_fix_win_ysiz = head_fix_win_ysiz_ori;
            spawn RESIZE_WINDOWS; waitforprocess RESIZE_WINDOWS;
            //End 09/19/2011
            
            //Using different window size during the trial for Pursuit cond.. Jing 06/15/2011
            window_shrunk_flag = 0;   //need to reset this here so that the oSetAttribute will get called. 
            if (enforce_velocity) 
            {
                wait_time = 250*condition_list[curr_condition, MOOG, ROT_DURATION]+50;                
                time_to_shrink_window = time() + wait_time;
                wait_cond = BREAK_FIX; wait_result = 0;
                spawn WAIT_LOOP; waitforprocess WAIT_LOOP;
                if(!failed){
                    velocity_window_on = 1;
                    vel_checking_firstRun = 1;
                    wait_time = 500*condition_list[curr_condition, MOOG, ROT_DURATION]-100;
                    wait_cond = BREAK_FIX; wait_result = 0;
                    spawn WAIT_LOOP; waitforprocess WAIT_LOOP;
                    velocity_window_on = 0;
                    time_to_shrink_window = 0;
                    oSetAttribute(oFixWin, aSIZE, fix_win_xsiz*eye_zoom*high_res, fix_win_ysiz*eye_zoom*high_res);// Restore the window
                    oSetAttribute(oHeadFixWin, aSIZE, head_fix_win_xsiz*eye_zoom*high_res, head_fix_win_ysiz*eye_zoom*high_res); //09/19/2011
                }
                if(!failed){
                    wait_time = 250*condition_list[curr_condition, MOOG, ROT_DURATION]+50;
                    wait_cond = BREAK_FIX; wait_result = 0;
                    spawn WAIT_LOOP; waitforprocess WAIT_LOOP;
                }
            }else{
                time_to_shrink_window = time() + window_to_shrink_time;
                wait_time = visual_stim_time-window_to_shrink_time; 
                if (Protocol == AZ_TUNING_VAR_PURSUIT || Protocol == HEADING_PURSUIT_DISCRIM) //Jing 04/18/2013, 01/12/2015
                    wait_time = 1000*condition_list[curr_condition, MOOG, ROT_DURATION] - window_to_shrink_time;
                wait_cond = BREAK_FIX; wait_result = 0;
                spawn WAIT_LOOP; waitforprocess WAIT_LOOP;
                time_to_shrink_window = 0;
                oSetAttribute(oFixWin, aSIZE, fix_win_xsiz*eye_zoom*high_res, fix_win_ysiz*eye_zoom*high_res);// Restore the window
                oSetAttribute(oHeadFixWin, aSIZE, head_fix_win_xsiz*eye_zoom*high_res, head_fix_win_ysiz*eye_zoom*high_res); //09/19/2011
                if(!failed){
                    wait_time = window_to_shrink_time;         
                    wait_cond = BREAK_FIX; wait_result = 0;
                    spawn WAIT_LOOP; waitforprocess WAIT_LOOP;
                }
            }
        }else{ //End 05/16/2011, 06/15/2011 
            wait_time = visual_stim_time; 
            if (Protocol == AZ_TUNING_VAR_PURSUIT || Protocol == HEADING_PURSUIT_DISCRIM) //Jing 04/18/2013, 01/12/2015
                    wait_time = 1000*condition_list[curr_condition, MOOG, ROT_DURATION];            
            wait_cond = BREAK_FIX; wait_result = 0;
            spawn WAIT_LOOP; waitforprocess WAIT_LOOP;
        } 
        //End 03/01/2011, 03/15/2011, 04/25/2011  
                
        if (wait_result == COND_TRUE) {
            if (DEBUG) print("Broke Fixation/Vergence during dots presentation");
            //When monkey broke fixation in middle of pursue case, 
            //the FP position will fix at final pursue location for unknow reason.
            //Here we reset the FP X position to make sure next trial get correct FP location. - Johnny 11/1709
            target_params[FP, TARG_XCTR] = 0.0;
        }
	
    }

    //Now, turn off the visual stimulus, and enforce fixation during delay period
    if (!failed) {	 //if we haven't failed yet
        if (DEBUG)	print("Visual stimulus OFF. Delay...");
        if (USE_RDX && motion_flag && PROTOCOL_TYPE == MOOG_PROTOCOL) dsendf("BACKGROUND_ON 0.0\n"); // Johnny 5/1/07
        if (USE_RDX) dsendf("USE_CUTOUT_TEXTURE 0.0\n"); // Johnny 2/23/09
        
        //drop an event code to mark this event
        spawn SetEvent(1, VSTIM_OFF_CD);
        waitforprocess SetEvent;

        //here, we turn on the 3rd bit of the digital output port, to open the shutters again
        if (USE_SHUTTERS_FOR_BLANKING)
        {
            prev_value = dioGetA(DIG_IO);
            dioSetA(DIG_IO, (prev_value | SHUTTER_OPEN) );	
        }

        wait_time = delay_time;	wait_cond = BREAK_FIX; wait_result = 0;

        spawn WAIT_LOOP; waitforprocess WAIT_LOOP;
        if (wait_result == COND_TRUE) {
            if (DEBUG) print("Broke Fixation/Vergence during delay period");
        }
    }
    
    
    

    //now, we're at the end of the trial.  At this point, turn everything off
    //on the the visual stimulus display: FP, dots (if necessary), and targs.
    //NOTE: this will happen here whether it's a success or a failure
    //Jing changed some code in this block 03/01/2011
    if (USE_RDX) {
        if ((failed == ERR_BROKE_FIXATION) || (failed == ERR_BROKE_VERGENCE) || (failed == ERR_BROKE_HEAD_FIXATION)) //For Head-related protocols. Jing 05/01/2011
        {
	        if (motorMoved) {  //Jing 12/12/2013
                //print("SHU1...");
		        sendf("(SHU1)\n"); 
		        projectorOff = 1;
		        wait (1500);
	        }else{
		        wait 100;
	        }
            dioSetA(DIG_IO, 0x00); //reset the bit used to shut down the MOOG. 
	}else if (PROTOCOL_TYPE == MOOG_PROTOCOL) dsendf("DO_MOVEMENT 2.0\n");
 
        if (USE_LASER_FP)  //Need to turn off the LASER FP now, GCD 5/9/07
        {
            prev_value = dioGetC(DIG_IO);
            dioSetC(DIG_IO, (prev_value & LASER_FP_OFF & LASER_WF_OFF & LASER_GALVO_OFF) );	
            if (condition_list[curr_condition, MOOG, PURSUIT_TYPE] == PURSUIT_DARKNESS)  sendf("(SHU0)\n");  //Jing 03/01/2011
        }
            
        if (head_coil){  //Head move laser OFF. For Head-related protocols. Jing 05/01/2011
            prev_value = dioGetB(DIG_IO); 
            dioSetB(DIG_IO, (prev_value & HEAD_LASER_OFF) );	
        }
            
        if (PROTOCOL_TYPE == MOOG_PROTOCOL){
                dsendf("FP_ON 0.0\n"); 
                dsendf("BACKGROUND_ON 0.0\n");
                dsendf("OBJ_ENABLE 0.0\n"); //Jing 11/29/2011
                dsendf("USE_CUTOUT_TEXTURE 0.0\n"); 
                dsendf("TARG1_ON 0.0\n"); 
                dsendf("TARG2_ON 0.0\n"); 
                dsendf("ENABLE_PURSUIT_BG 0.0\n");   
                dsendf("ENABLE_PURSUIT_TARGET 0.0\n");
                dsendf("ENABLE_HEAD_TARGET 0.0\n");   //Jing 05/01/2011
            }
            while (dsendf()) nexttick;
	    
	    if (projectorOff) sendf("(SHU0)\n"); //Jing 12/12/2013
    } //End 03/01/2011
    
    //here, we turn on the 3rd bit of the digital output port, to open the shutters again
    //this is a failsafe, in case of breaks of fixation
    if (USE_SHUTTERS_FOR_BLANKING)
    {
        prev_value = dioGetA(DIG_IO);
        dioSetA(DIG_IO, (prev_value | SHUTTER_OPEN) );	
    }

    window_shrunk_flag = 0;   // reset this here just as a precaution
    fix_win_xsiz = fix_win_xsiz_ori;  //09/19/2011
    fix_win_ysiz = fix_win_ysiz_ori;
    head_fix_win_xsiz = head_fix_win_xsiz_ori;	
    head_fix_win_ysiz = head_fix_win_ysiz_ori;
}


//---------------------------------------------------------------------
// SCORE_TRIAL - This is where we determine the outcome of each trial
//		e.g., whether it was correct or not, and we increment counters, etc.

process SCORE_TRIAL()
{
    declare hide i;
    float temp1, temp2;

    //scoring is simple for the FIX_STIM trials
    if (TrialType == FIX_STIM || TrialType == PURSUIT_AZBG || TrialType == PURSUIT_ELBG)  //Jing 11/10/2011
    {
        if (!failed)	//monkey maintained fixation throughout the trial
        {
            status_list[curr_condition, CORRECT] = status_list[curr_condition, CORRECT]  + 1;	//increment correct counter
            status_list[curr_condition, TOTAL] = status_list[curr_condition, TOTAL]  + 1;	//increment total counter
            CorrectTrials = CorrectTrials + 1;
            TrialsCompleted = TrialsCompleted + 1;
            Total_CorrectTrials = Total_CorrectTrials + 1;
            Total_TrialsCompleted = Total_TrialsCompleted + 1;
            TrialsRemaining = TrialsRemaining - 1;
            if (status_list[curr_condition, TOTAL] == BlockCount)
                status_list[curr_condition, STATUS] = BLOCK_FULL;
        }
        if (failed == ERR_BROKE_FIXATION || failed == ERR_BROKE_HEAD_FIXATION)  //monkey broke fixation at some point.//Jing 05/01/2011
        {
            BreaksOfFixation = BreaksOfFixation + 1;
            Total_BreaksOfFixation = Total_BreaksOfFixation + 1;
        }
        if (failed == ERR_BROKE_VERGENCE)		//monkey broke vergence at some point
        {
            BreaksOfVergence = BreaksOfVergence + 1;
            Total_BreaksOfVergence = Total_BreaksOfVergence + 1;
        }
    }
    
    
    if ( (TrialType == DISCRIM) || (TrialType == PURSUIT_DISCRIM) )  //Jing 01/12/2015
    {//now, if the trial was completed successfully, score the trial based on correct_choice and choice
	if (!failed && !corr_loop_flag)	//if he fixated and selected a target, and was not a correction trial
	{
		if ( (correct_choice==PREFERRED && choice==TARGET1) || (correct_choice==NULL && choice==TARGET2))
		{//a correct choice
			if (!one_targ_trial)	//only score it as correct if there are two targets
			status_list[curr_condition, CORRECT] = status_list[curr_condition, CORRECT]  + 1;	//increment correct counter
			CorrectTrials = CorrectTrials + 1;
			Total_CorrectTrials = Total_CorrectTrials + 1;
			num_consecutive_errors[curr_condition] = 0;	//reset the error count
		}else if ( (correct_choice==PREFERRED && choice==TARGET2) || (correct_choice==NULL && choice==TARGET1))
		{//an incorrect choice
			failed = ERR_WRONG_CHOICE;	//flag the trial as a failure and why
			num_consecutive_errors[curr_condition] = num_consecutive_errors[curr_condition] + 1;	//increment the error count
		}

		//trial was completed successfully, so increment TrialsCompleted, etc, and
		//check to see if the block is done for this condition
		TrialsCompleted = TrialsCompleted + 1;
		Total_TrialsCompleted = Total_TrialsCompleted + 1;
		TrialsRemaining = TrialsRemaining - 1;
		if (!one_targ_trial)	//only count it in scoring if there are two targets
			status_list[curr_condition, TOTAL] = status_list[curr_condition, TOTAL]  + 1;	//increment total counter
			//if the block is done for this trial condition, set the STATUS flag to BLOCK_FULL
			if (status_list[curr_condition, TOTAL] == BlockCount)
				status_list[curr_condition, STATUS] = BLOCK_FULL;
			}	//end if (!failed && !corr_loop_flag)

		if (!failed && corr_loop_flag && correction_loop_active)	//if finished a correction trial
		{
			if ( (correct_choice==PREFERRED && choice==TARGET1) || (correct_choice==NULL && choice==TARGET2))
			{//a correct choice
				CorrLoops_Correct = CorrLoops_Correct + 1;
				Total_CorrLoops_Correct = Total_CorrLoops_Correct + 1;
				num_consecutive_errors[curr_condition] = 0;	//reset the error count
			}else if ( (correct_choice==PREFERRED && choice==TARGET2) || (correct_choice==NULL && choice==TARGET1))
			{//an incorrect choice
				failed = ERR_WRONG_CHOICE;	//flag the trial as a failure and why
				num_consecutive_errors[curr_condition] = num_consecutive_errors[curr_condition] + 1;	//increment the error count
			}

			//correction trial was completed successfully
			CorrLoops_Completed = CorrLoops_Completed + 1;
			Total_CorrLoops_Completed = Total_CorrLoops_Completed + 1;
		}	//end if (!failed && corr_loop_flag)


		//if broke fixation or vergence, increment the counters
		if (failed == ERR_BROKE_FIXATION)		//monkey broke fixation at some point
		{
			BreaksOfFixation = BreaksOfFixation + 1;
			Total_BreaksOfFixation = Total_BreaksOfFixation + 1;
		}
		if (failed == ERR_BROKE_VERGENCE)		//monkey broke vergence at some point
		{
			BreaksOfVergence = BreaksOfVergence + 1;
			Total_BreaksOfVergence = Total_BreaksOfVergence + 1;
		}
	}

    
	//for Method of Constant stimuli, recount trials for block randomization
	if (PsychMethod == METHOD_CONSTANT_STIMULI) {
		//Recount the number of active trials in the condition_list[]
		//If there are no active conditions (all are set to BLOCK_FULL),
		//then increment the BlockCount and reset all conditions to ACTIVE
		spawnwait COUNT_ACTIVE_CONDITIONS;
	}
	//for Staircase method, update the staircase based on trial outcome
	else if (PsychMethod == STAIRCASE) {
		spawnwait STAIRCASE_UPDATE;
	}
	 else if (PsychMethod == MULTI_STAIRCASE) {
		spawn MULTI_STAIRCASE_UPDATE; waitforprocess MULTI_STAIRCASE_UPDATE;
	}
}


//-----------------------------------------------------------------------------
// COUNT_ACTIVE_CONDITIONS - This process counts the # of ACTIVE conditions in the
//		condition_list[] after each trial.  This is used for block randomization.

process COUNT_ACTIVE_CONDITIONS()
{
    declare i;

    i = 0;
    NumActiveConditions = 0;	//reset it and then count
    while (i < num_conditions) { //loop through all conditions for this Protocol
        if (status_list[i, STATUS] == ACTIVE)
            NumActiveConditions = NumActiveConditions + 1;
        i = i + 1;
    }
    nexttick;

    //if no active conditions, increment BlockCount and reset trials to ACTIVE
    if (NumActiveConditions == 0) {
        if (trail_order_flag) block_start_point = random(2); //Jing 09/14/2011
        
        BlockCount = BlockCount + BlockSize;

        i = 0;
        while (i < num_conditions) {
            if (status_list[i, STATUS] == BLOCK_FULL)
                status_list[i, STATUS] = ACTIVE;
            i = i + 1;
        }
    }
}


//----------------------------------------------------------------------
// WAIT_LOOP - This process is called to wait a specified amount of time, OR
//		until a condition is true.  The time should be put into wait_time
//		and the condition into wait_cond BEFORE this process is spawned
//	Returns: When done, this process returns either TIME_EXPIRED or COND_TRUE
//			in the wait_result variable.  Thus, after this process is done, one
//			can query wait_result to see what happened

process WAIT_LOOP()
{
    declare hide end_time, condition;
    int prev_value;

    end_time = time() + wait_time;

    condition = 0; //so loop will always execute once

    //here we do the actual waiting and condition checking
    while (time() < end_time && !condition) {		// Wait until end_time or until wait_cond is true
        nexttick;
        if (wait_cond == WAIT4FIX) {
            if (enforce_vergence)
                condition = InFixWin && InVergWin*enforce_vergence;
            else
                condition = InFixWin;
                
            //For Head-related protocols. Jing 05/01/2011
            if (head_coil)  
                condition = condition && InHeadFixWin;
        }
        if (wait_cond == BREAK_FIX) {
            if (enforce_vergence)
                condition = !(InFixWin && InVergWin*enforce_vergence);
            else if (velocity_window_on)   //Jing 04/25/2011
                condition = !(InFixWin && InVergWin);
            else
                condition = !InFixWin;
                
            //For Head-related protocols. Jing 05/01/2011
            if (head_coil)  
                condition = !(!condition && InHeadFixWin);
        }
        if (wait_cond == WAIT4SACCADE) {
            condition = !InFixWin;
        }
        if (wait_cond == WAIT4MATLAB) {
            condition = !Matlab_busy;
        }
    }

    //now put the result into wait_result
    if (!condition)	 //we timed out
        wait_result = TIME_EXPIRED;
    else	//the condition became true
        wait_result = COND_TRUE;

    //now, for the BREAK_FIX case, set some flags depending on the outcome
    //I do this here so this same piece of code doesn't have to be repeated several times above, GCD
    if ((wait_cond == BREAK_FIX) && (wait_result == COND_TRUE)) { 	//monkey broke fixation or vergence
        if (!InFixWin) {
            failed = ERR_BROKE_FIXATION;
            spawn SetEvent(1, BROKE_FIX_CD);
            waitforprocess SetEvent;
            if (!motorMoved){   //Jing 12/12/2013
                prev_value = dioGetA(DIG_IO);
                dioSetA(DIG_IO, (prev_value | FIX_BREAK) );	
            }
        }
        
        if (!InVergWin && enforce_vergence) {
            failed = ERR_BROKE_VERGENCE;
            spawn SetEvent(1, BROKE_VERG_CD);
            waitforprocess SetEvent;
            if (!motorMoved){   //Jing 12/12/2013
                prev_value = dioGetA(DIG_IO);
                dioSetA(DIG_IO, (prev_value | FIX_BREAK) );	
            }
        }
        
        if (!InVergWin && velocity_window_on){ //Jing 04/25/2011
            failed = ERR_BROKE_VERGENCE;
            spawn SetEvent(1, BROKE_VERG_CD);
            waitforprocess SetEvent;
            if (!motorMoved){  //Jing 12/12/2013
                prev_value = dioGetA(DIG_IO);
                dioSetA(DIG_IO, (prev_value | FIX_BREAK) );	
            }
        }//End 04/25/2011
        
        //For Head-related protocols. Jing 05/01/2011
        if (!InHeadFixWin && head_coil) {  //Jing 02/18/2010
            failed = ERR_BROKE_HEAD_FIXATION;
            spawn SetEvent(1, BROKE_HEAD_FIX_CD);
            waitforprocess SetEvent;
			if (dioSet_headFixBreak_flag){    //Jing 11/04/2011
                if (!motorMoved){   //Jing 12/12/2013
					prev_value = dioGetA(DIG_IO);
					dioSetA(DIG_IO, (prev_value | FIX_BREAK) );	
                }
			}
        }  
    }
}

//-------------------------------------------------------------------------
// SETUP_TARGETS - Set the location of the targets depending on the stimulus
//		shown for each trial.  NOTE:  Our default convention is that Target1
//		is ALWAYS the target associated with the preferred stimulus parameter
//		(preferred direction or preferred disparity).  Obviously, how we place
//		the targets depends on the discrimination protocol.  GCD 8/28/99

process SETUP_TARGETS()
{
	float relative_heading, pref_heading;
    
	if (Protocol == HEADING_PURSUIT_DISCRIM)   //Jing 01/12/2015
		pref_heading = 90.0 - PrefAzimuth;
		
	if ( (TrialType == DISCRIM) || (TrialType == PURSUIT_DISCRIM) ) { //Jing 01/12/2015
		//determine the target locations based on the preferred heading of the neuron
		if (pref_heading>=0.0) {
			//T1_win_angle = 0.0 + T1_angle_offset; 	T2_win_angle = 180.0 - T2_angle_offset;
			T1_win_angle = 0.0; 	T2_win_angle = 180.0;
		}else {
			//T1_win_angle = 180.0 - T1_angle_offset; 	T2_win_angle = 0.0 + T2_angle_offset;
			T1_win_angle = 180.0; 	T2_win_angle = 0.0;
		}

		//compute the relative heading of the stimulus
		if (corr_loop_flag && correction_loop_active)	//if correction trial
			relative_heading = corr_loop_value;
		else
			relative_heading = condition_list[curr_condition, MOOG, HEADING];

		//now, determine which is the correct choice target for this particular trial
		//first, deal with case where relative_heading = 0
		spawn FLOAT_EQUIV(relative_heading, 0.0);
		waitforprocess FLOAT_EQUIV;
		if (within_tolerance) {
			//correct target is randomly determined
			if (random(2) == 0)
				correct_choice = PREFERRED;
			else
				correct_choice = NULL;
		}
		//now, deal with other cases.  Correct target is PREFERRED when relative heading
		//has same sign as preferred heading...
		else {
			// ... unless this is a 2I trial with reversed order of intervals, in which case
			// the correct target is also reversed.   CRF 8/8/06
			if (swap_flag) {
				if ( sign(relative_heading) == sign(pref_heading) )
					correct_choice = NULL;
				else
					correct_choice = PREFERRED;
			}else {        
				if ( sign(relative_heading) == sign(pref_heading) )
					correct_choice = PREFERRED;
				else
					correct_choice = NULL;
			}
		}
	}
    
    T1_win_xctr = T1_win_radius*cos(T1_win_angle);
    T1_win_yctr = T1_win_radius*sin(T1_win_angle);
    T2_win_xctr = T2_win_radius*cos(T2_win_angle);
    T2_win_yctr = T2_win_radius*sin(T2_win_angle);
    
    //now, offset the target coords. to be relative to fixation point coords.
    T1_win_xctr = T1_win_xctr + fix_win_xctr;
    T1_win_yctr = T1_win_yctr + fix_win_yctr;
    T2_win_xctr = T2_win_xctr + fix_win_xctr;
    T2_win_yctr = T2_win_yctr + fix_win_yctr;
    
    //set target locations based on eye window coordinates
    target_params[T1, TARG_XCTR] = T1_win_xctr;
    target_params[T1, TARG_YCTR] = T1_win_yctr;
    target_params[T2, TARG_XCTR] = T2_win_xctr;
    target_params[T2, TARG_YCTR] = T2_win_yctr;
  
    
    //finally, update the coords of the windows displayed in the animated graphs
    oMove(oT1Win, target_params[T1, TARG_XCTR]*eye_zoom*high_res, target_params[T1, TARG_YCTR]*eye_zoom*high_res);		// Set the position
    oMove(oT2Win, target_params[T2, TARG_XCTR]*eye_zoom*high_res, target_params[T2, TARG_YCTR]*eye_zoom*high_res);		// Set the position
    

    //now, determine where to place the CorrectMarker
    if (correct_choice == NULL)
        oMove(oCorrectMarker, target_params[T2, TARG_XCTR]*eye_zoom*high_res, target_params[T2, TARG_YCTR]*eye_zoom*high_res);	// T2 location
    else if (correct_choice == PREFERRED)
        oMove(oCorrectMarker, target_params[T1, TARG_XCTR]*eye_zoom*high_res, target_params[T1, TARG_YCTR]*eye_zoom*high_res);	// Set the position
}


//----------------------------------------------------------------------
// JUICE - Deliver reward and sound tone.

process JUICE()
{

    float temp_mult, reward_rand, reward_prob;
    int prev_value;
    float reward_variable_mult;  // Variable rewards JWN 080306 - Johnny 4/27/07
    
    //compute the reward multiplier for this trial; this will generally be different for
    //fixation and discrimination trials.  We do this in order to easily reward the monkey more
    //for harder trials, if that is desired.  GCD, 5/11/00
    if (TrialType == DISCRIM || TrialType == PURSUIT_DISCRIM)
        temp_mult = discrim_reward_mult;
    else if (TrialType == FIX_STIM || TrialType == PURSUIT_AZBG || TrialType == PURSUIT_ELBG) //Jing 11/10/2011
        temp_mult = fixation_reward_mult;
    else
        temp_mult = 1.0;
                  
    // Introduce variable rewards to make task more exciting!
    if (reward_variable > 0)
    {
        reward_variable_mult = (random(3)-1)*reward_variable;
        print("REWARD SIZE RANDOMIZED: Reward multiplier on this trial =");
        print(reward_variable_mult);
    }
    else
    {
        reward_variable_mult = 0;
    }

    //variable reward schedule: set multiplier to zero for a certain percentage of trials.  CRF, 7/6/06
    if (fabs(condition_list[curr_condition, MOOG, HEADING]) < (0.5 * fabs(condition_list[curr_condition, MOOG, CONFLICT_ANGLE])))
        reward_prob = conflict_reward_prob;
    else
        reward_prob = global_reward_prob;
    
    reward_rand = random(101);
    if (reward_rand > reward_prob) {
        temp_mult = 0.0;
	 reward_flag = 0;
    }
    
    // Temporary, for testing.  Can be deleted if it gets annoying.
    if (DEBUG) print("REWARD_RAND (if > reward_prob, no reward given):");
    if (DEBUG) print(reward_rand);
    if (DEBUG) print(reward_prob);
    
    //the first reward epoch
    prev_value = dioGetA(DIG_IO);
    dioSetA(DIG_IO, (prev_value | REWARD_HIGH) );	//turn on bit to activate solenoid
    
    sound(1000);                         // Also sound high pitched tone
    wait (reward_time_1 + reward_time_1*reward_variable_mult)*temp_mult;   
        // Wait a period of time (ms); now with variable rewards JWN 080306 - Johnny 4/27/07
    sound(0);
    prev_value = dioGetA(DIG_IO);
    dioSetA(DIG_IO, (prev_value & REWARD_LOW) );	//turn off bit to deactivate solenoid
 
    //wait for a period of time between the two reward epochs
    wait reward_interval;

    //the second reward epoch
    prev_value = dioGetA(DIG_IO);
    dioSetA(DIG_IO, (prev_value | REWARD_HIGH) );	//turn on bit to activate solenoid
     
    sound(1000);                         // Also sound high pitched tone
    wait (reward_time_2 + reward_time_2*reward_variable_mult)*temp_mult;   
    sound(0);
    prev_value = dioGetA(DIG_IO);
    dioSetA(DIG_IO, (prev_value & REWARD_LOW) );	//turn off bit to deactivate solenoid

    //now increment the counter of total solenoid open time
    total_reward_time = total_reward_time + (reward_time_1 + reward_time_1*reward_variable_mult)*temp_mult + (reward_time_2 + reward_time_2*reward_variable_mult)*temp_mult;
}


//----------------------------------------------------------------------
// FAILURE - Sound low tone and do any other stuff that is necessary.

process FAILURE()
{
    //turn off microstim immediately here
    //Note that the actual turning off of the stimulation pulses during a fix. break is handled by the MoogDots code
    //and is triggered by the digitial I/O bit that is sent to the slave side when a break occurs and which has been 
    //previously used to stop the movement of the platform.  This same trigger will now shut down microstim when a fix break
    //occurs.  GCD, 7/6/06

    if ( (failed == ERR_BROKE_FIXATION) || (failed == ERR_BROKE_VERGENCE) )
            sound(400);
    else
    sound(80);
    wait punish_time;
    sound(0);
}


//----------------------------------------------------------------------
// ERROR_TIMEOUT - Sound low tone and do any other stuff that is necessary.

process ERROR_TIMEOUT()
{
    if ((failed == ERR_BROKE_FIXATION) || (failed == ERR_BROKE_VERGENCE)) {
        wait break_fixation_timeout;
    }
}


//----------------------------------------------------------------------
// MANUAL_PUNISH_TONE - Sound tone in monkey room.

process MANUAL_PUNISH_TONE()
{
    wait break_fixation_timeout;
}


//-----------------------------------------------------------------------
// CLEANUP - do any cleanup here: e.g., turn off visual stimuli, windows, etc.

process CLEANUP()
{
    oSetAttribute(oFixWin, aINVISIBLE); // Make fixation window invisible
    oSetAttribute(oT1Win, aINVISIBLE);	// Make T1 window invisible
    oSetAttribute(oT2Win, aINVISIBLE);	// Make T2 window invisible
    oSetAttribute(oHeadFixWin, aINVISIBLE); // Make head fixation window invisible. For Head-related protocols. Jing 05/01/2011
    
    oSetAttribute(oCorrectMarker, aINVISIBLE);	// Make Correct Marker invisible
}


process CREATE_KEY_MACROS()
{
    system("KEY F1 = spawn PRINT_HELP");
    system("KEY F2 = Pstop = !Pstop");
    system("KEY F3 = spawn JUICE");
    system("KEY F4 = DSHOW Main Dialog");
    system("KEY F7 = ReyeManOffsetX = ReyeManOffsetX - 5.0");
    system("KEY F8 = ReyeManOffsetX = ReyeManOffsetX + 5.0");
    system("KEY F9 = LeyeManOffsetX = LeyeManOffsetX - 5.0");
    system("KEY F10 = LeyeManOffsetX = LeyeManOffsetX + 5.0");
}

//------------------------------------------------------------------------
// PRINT_HELP - print a list of keyboard commands to the Message window

process PRINT_HELP()
{
    print("");
    print("----- KEYBOARD COMMANDS -------------");
    print(" F1 - This HELP Menu					");
    print(" F2 - Toggle PStop On/Off            ");
    print(" F3 - Manual Reward (spawns JUICE)   ");
    print(" F4 - Activate Main Dialog Box		");
    print(" F7 - Adjust right eye manual offset -5 degrees");
    print(" F8 - Adjust right eye manual offset +5 degrees");
    print(" F9 - Adjust left eye manual offset -5 degrees");
    print(" F10 - Adjust left eye manual offset +5 degrees");

}

//-----------------------------------------------------------------------
// SAVE_DATA - Saves the current databases to disk

process SAVE_DATA()
{
    fileExists = 0;
    //systemf("dosx C:\\\\TEMPO\\\\MoogProtocol_w_GalvoLaser_HM\\\\f_exist C:\\\\TEMPO_Data\\\\m%dc%dr%d.htb\n", monkey, cell_num, run_num);       // Execute F_EXIST.BAT which creates Y.TPO
    systemf("dosx f_exist C:\\\\TEMPO_Data\\\\m%dc%dr%d.htb\n", monkey, cell_num, run_num);       // above made get trimed. i guess systemf is using constant (short) buffer for formatted list.
    while(system()) nexttick;               // Wait for all this to happen
    systemf("cmd c:\\\\TEMPO\\\\MoogProtocol_w_GalvoLaser_HM\\\\y.tpo\n");                 // Import Y.TPO as a TEMPO command file
    while(system()) nexttick;               // Wait for all this to happen

    if (fileExists) {                        // This variable contains the result of existence test
        fileAction = 0;
        system("DIALOG Specify File Action");
        while(fileAction == 0) nexttick;     //Wait for the user to select a fileAction
        if (fileAction == OVERWRITE) {
            systemf("dosx del C:\\\\TEMPO_Data\\\\m%dc%dr%d.htb\n", monkey, cell_num, run_num);		  //delete old file
            while (systemf()) nexttick;	//wait for actions to be done
            //now, save each database, if the save flag is set
            if (save_eye_data ==1)
                systemf("HSAVE %d C:/TEMPO_Data/m%dc%dr%d.htb\n", EYE_DB, monkey, cell_num, run_num);
            if (save_spike_data ==1)
                systemf("HSAVE %d C:/TEMPO_Data/m%dc%dr%d.htb\n", SPIKE_DB, monkey, cell_num, run_num);
            if (save_event_data ==1)
                systemf("HSAVE %d C:/TEMPO_Data/m%dc%dr%d.htb\n", EVENT_DB, monkey, cell_num, run_num);
            //now, copy the params.log file to a permanent file
            systemf("DOSX copy params.log C:\\\\TEMPO_Data\\\\m%dc%dr%d.log\n", monkey, cell_num, run_num);

            //stop recording on CED and save data to appropriate filename
            spawn CED_COMMAND(CED_STOP_SAVE_CD);
        }
        else if (fileAction == RENAME) {
            system("DIALOG Data File/Save");
        }
    }
    else {  //file does not already exist
        //now, save each database, if the save flag is set
        if (save_eye_data ==1)
            systemf("HSAVE %d C:/TEMPO_Data/m%dc%dr%d.htb\n", EYE_DB, monkey, cell_num, run_num);
        if (save_spike_data ==1)
            systemf("HSAVE %d C:/TEMPO_Data/m%dc%dr%d.htb\n", SPIKE_DB, monkey, cell_num, run_num);
        if (save_event_data ==1)
            systemf("HSAVE %d C:/TEMPO_Data/m%dc%dr%d.htb\n", EVENT_DB, monkey, cell_num, run_num);
        //now, copy the params.log file to a permanent file
        systemf("DOSX copy params.log C:\\\\TEMPO_Data\\\\m%dc%dr%d.log\n", monkey, cell_num, run_num);

        //stop recording on CED and save data to appropriate filename
        spawn CED_COMMAND(CED_STOP_SAVE_CD);
    }

    while (system()) nexttick;	//wait for actions to be done
}


//----------------------------------------------------------------------
// FP_CONTROL -- trun on and off of OpenGL FP and Laser FP
// help to adjust the laser FP by OpenGL FP -- Johnny 5/24/07

process FP_CONTROL()
{
    int prev_value;     //holds the current value of the bits on DIG_IO port, to be used for tuning on and off an external device
    int nchar;

    if(LASER_FP_CONTROL == 0){ // trun off the laser
        prev_value = dioGetC(DIG_IO);
        dioSetC(DIG_IO, (prev_value & LASER_FP_OFF & LASER_WF_OFF & LASER_GALVO_OFF) );   
        mio_ao_set(0, 0); //Jing 03/15/2011
        mio_ao_set(1, 0);
    }
    if(LASER_FP_CONTROL== 1){ // trun on Head-Fixed laser
        //prev_value = dioGetB(DIG_IO);
        //dioSetB(DIG_IO, (prev_value | LASER_FP_ON) );
        prev_value = dioGetC(DIG_IO);
        dioSetC(DIG_IO, (prev_value | LASER_FP_ON) );
    }
    if(LASER_FP_CONTROL== 2){ // trun on World-Fixed laser
        prev_value = dioGetC(DIG_IO);
        dioSetC(DIG_IO, (prev_value | LASER_WF_ON) );
    }
    if(LASER_FP_CONTROL== 3){ // trun on Galvo laser
        prev_value = dioGetC(DIG_IO);
        dioSetC(DIG_IO, (prev_value | LASER_GALVO_ON) );
        //Jing 03/01/2011
        mio_ao_set(0, DAOUTBIT1V*galvo_volt_hor_init);
        mio_ao_set(1, DAOUTBIT1V*galvo_volt_ver_init);
    }

    if (USE_RDX) {
        if(OPENGL_FP_CONTROL){ // trun on the FP on screen
            nchar = dsendf("SCREEN_DIMS %5.3d %5.3d\n", SCREEN_XSIZ, SCREEN_YSIZ);
            nchar = dsendf("HEAD_CENTER %5.3d %5.3d %5.3d\n", static_params[HEAD_CENTER_X], static_params[HEAD_CENTER_Y], static_params[HEAD_CENTER_Z]);
            nchar = dsendf("EYE_OFFSETS %5.3d %5.3d %5.3d\n", static_params[EYE_OFFSET_X], static_params[EYE_OFFSET_Y], static_params[EYE_OFFSET_Z]);
            nchar = dsendf("TARG_XCTR 0.0 0.0 0.0\n");  //Jing 03/15/2011
            nchar = dsendf("TARG_YCTR 0.0 0.0 0.0\n");
            nchar = dsendf("TARG_ZCTR 0.0 0.0 0.0\n");
            dsendf("FP_ON 1.0\n");
        }
        else{ // trun off the FP on screen
            dsendf("FP_ON 0.0\n");
        }
    }
}

//------------------------------------------------------------------------------------------------
// DEGREE2CM -- Change the view angle in degree to cm according to
// the view distance from monkey to screen

process DEGREE2CM() // Johnny 8/9/07
{
  
  VIEW_ANGLE_DIST = VIEW_DIST*sin(VIEW_ANGLE)/cos(VIEW_ANGLE);
}

//-------------------------------------------------------------------------------------------------------------
// WATCHHEAD - This process monitors the position of head.  It is started by MAIN and runs every process cycle.
// For Head-related protocols. Jing 05/01/2011
process WATCHHEAD()
{
    declare hide float axh, ayh;	//values from A/D; average of last ASETS samples
    declare hide float HeadX, HeadY, TempX, TempY;
    declare hide float bxl, bxh, byl, byh;	//temp variables for window bounds
    declare hide nSets, i;

    nSets = GetSystemInfo(GSI_ASETS);       // =ASETS in kernel.cfg
 
    while (1) {                         // Loop indefinitely..
                if(head_coil){
                    axh = 0; ayh = 0;
		
                    //get analog values from channels 1 & 2 or 3 & 4 for Head based on which eye chan it use.
                    i=0;
                    while (i < nSets) {
                        if(left_eye_coil) { 
                            axh = axh + atable(3, i);         // Get analog values
                            ayh = ayh + atable(4, i);
                        }else{
                            axh = axh + atable(1, i);         // Get analog values
                            ayh = ayh + atable(2, i);
                        }                            
                        i = i + 1;
                    }

                    //convert values from A/D coordinartes to window coordinates:
                    // (ax?/nSets) = average value over last process cycle (useful if ASETS > 1, for a bit of smoothing)
                    // WIN_?RANGE/high_res = coordinate range of the animated graph windows
                    // AVAL_RANGE = value range of the raw a/d inputs
        
                    HeadX = ((axh/nSets) * WIN_XRANGE/high_res)/AVAL_RANGE;	// Map to Animated graph coordinates
                    HeadY = ((ayh/nSets) * WIN_YRANGE/high_res)/AVAL_RANGE;	// Map to Animated graph coordinates

                
                    //Do SOftware Calibration Here
                    if (softcal_status == ON) {
                        TempX = HeadX; TempY = HeadY;
                        
                        // calib posn = offset + gain*iso_axis + coupling*ortho_axis
                        if(left_eye_coil) { 
                            HeadX = softcal_params[R_EYE,HORIZ,0] + softcal_params[R_EYE,HORIZ,1]*TempX + softcal_params[R_EYE,HORIZ,2]*TempY;
                            HeadY = softcal_params[R_EYE,VERT,0] + softcal_params[R_EYE,VERT,1]*TempY + softcal_params[R_EYE,VERT,2]*TempX;
                        }else{
                            HeadX = softcal_params[L_EYE,HORIZ,0] + softcal_params[L_EYE,HORIZ,1]*TempX + softcal_params[L_EYE,HORIZ,2]*TempY;
                            HeadY = softcal_params[L_EYE,VERT,0] + softcal_params[L_EYE,VERT,1]*TempY + softcal_params[L_EYE,VERT,2]*TempX;
                        }
                        
                    }

                    //MANUAL HEAD POS'N OFFSETS
                    if(left_eye_coil) { 
                      HeadX = HeadX + ReyeManOffsetX;
                      HeadY = HeadY + ReyeManOffsetY;
                    }else{
                        HeadX = HeadX + LeyeManOffsetX;
                        HeadY = HeadY + LeyeManOffsetY;
                    }
                
                    //Update positions of head cursors in left Animated graph
                    oMove(oHeadCursor, HeadX*eye_zoom*high_res, HeadY*eye_zoom*high_res);
                    
                    // Shrink the head window by some value after some time.  Values are restored in TRIAL().  //Jing 09/19/2011
                    if (time_to_shrink_window && Protocol != EYE_CALIBRATION && TrialType !=FIX_LOOP && time()>time_to_shrink_window)
                    {
                        bxl = head_fix_win_xctr - (window_to_shrink_value/100.0)*head_fix_win_xsiz/2;
                        bxh = head_fix_win_xctr + (window_to_shrink_value/100.0)*head_fix_win_xsiz/2;
                        byl = head_fix_win_yctr - (window_to_shrink_value/100.0)*head_fix_win_ysiz/2;
                        byh = head_fix_win_yctr + (window_to_shrink_value/100.0)*head_fix_win_ysiz/2;
            
                    }
                    else{
                        bxl = head_fix_win_xctr - head_fix_win_xsiz/2;
                        bxh = head_fix_win_xctr + head_fix_win_xsiz/2;
                        byl = head_fix_win_yctr - head_fix_win_ysiz/2;
                        byh = head_fix_win_yctr + head_fix_win_ysiz/2;
                    }  //End 09/19/2011
                        
                    //now, test whether head position is within Target windows
                    //first, the fixation window
                    if (HeadX >= bxl && HeadX <= bxh && HeadY >= byl && HeadY <= byh)
			InHeadFixWin = 1;           // Subject is inside target
                    else
			InHeadFixWin = 0;           // Subject is not inside target
                }
                nexttick;                       // Wait one process cycle
            }
}


//here, we include another module which contains the functions for parameter control
#include Par_func.PRO
//here, we include a module which contains functions for setting up pre-canned experiments
#include ProtFunc.PRO
//here, I include a module for saving program context (similar to saving a root in REX)
#include SavCntxt.PRO
//include file for writing out experiment parameters to a text file
#include WrParams.PRO
