# Supplementary material for: Role of visual and non-visual cues in constructing a rotation-invariant representation of heading in parietal cortex
Source: eLife. 2015 Feb 18;4:e04693. doi: 10.7554/eLife.04693 (PMC4337725; doi:10.7554/eLife.04693)
Supplement: Source code 1. — Custom scripts. Custom scripts written for use with the TEMPO system (Reflective Computing, St. Louis, MO). The scripts define experiment specific parameters and the control loop determining the structure of each individual trial. DOI: http://dx.doi.org/10.7554/eLife.04693.016 [file elife04693s001.zip › TEMPO_parameter_definitions.pro]

/************************************************************************
Par_defs.PRO: This module will hold all of the definitions, data structures,
	and variables for controlling which parameters are varied and how.
	Greg DeAngelis, starting 8/23/99

NOTES:
-I am separating all of this stuff out from the main PCL file in order to
attempt to make things more readable and more modular
*************************************************************************/

#pragma declare = 1                     // Require declarations of all variables

declare hide constant float PI = 3.14159;

//defines for choice types
declare hide constant PREFERRED = 1;
declare hide constant NULL = 0;

//use defines for turning stuff on and off
declare hide constant OFF = 0;
declare hide constant ON = 1;

//defines for indexing different movement parameters
declare hide constant N_MOVE_TYPES = 4;  	// Made this four in an attempt to merge with
// N_PATCHES of DotsDisc.  JWN 11/01/04 - Johnny 4/24/07

declare hide constant MOOG = 0;
declare hide constant CAMERAS = 1;


// Copied from Jacob's MotionParallax\MoogProtocol by Johnny 4/18/07
//defines for indexing different patches of dots
declare hide constant N_PATCHES = 4;
declare hide constant PATCH1 = 0;
declare hide constant PATCH2 = 1;
declare hide constant PATCH3 = 2;
declare hide constant PATCH4 = 3;
// Johnny 4/18/07

//defines for indexing different targets (incl. FP)
declare hide constant N_TARGS = 4; //11; Jing 05/01/2011
declare hide constant FP = 0;
declare hide constant T1 = 1;
declare hide constant T2 = 2;
declare hide constant TH = 3;     //Jing added another target for Head-pursuit related protocols. Jing 05/01/2011


declare hide constant SIM_PURSUIT = 3;
                //GCD, JW, 11/1/09: this value of 3 means that pursuit will be simulated by rotating each camera about the center of an eye.
                //      This is used for the simulated pursuit condition in the rotation/translation protocols.
declare hide constant FAKE_SIM_PURSUIT = 4; //value of 4 means that it is a fake simulated pursuit by moving object dots. - Jing 11/29/2011   

//defines for object (aperture) shape
declare hide constant ELLIPSE = 0;
declare hide constant RECTANGLE = 1;

declare hide float g_randomDirections[2000];
declare hide float g_randomSpeeds[2000];
declare hide float g_randomDisparities[2000];
declare hide int g_totalDirections;
declare hide int g_totalSpeeds;
declare hide int g_totalDisparities;

//defines and data storage for all parameters that DO NOT VARY from trial to
//trial.  These are still values that will be different for different protocols,
//and thus need to be adjustable.  GCD, 9/19/99
declare hide constant NUM_STATICS = 74;
declare hide constant STARS_LEYE_RLUM = 0;		// Red lum., Left eye
declare hide constant STARS_LEYE_GLUM = 1;		// Green lum., Left eye
declare hide constant STARS_LEYE_BLUM = 2;		// Blue lum., Left eye
declare hide constant STARS_REYE_RLUM = 3;		// Red lum., Right eye
declare hide constant STARS_REYE_GLUM = 4;		// Green lum., RIght eye
declare hide constant STARS_REYE_BLUM = 5;		// Blue lum., RIght eye
declare hide constant STARS_LUM_MULT = 6;		// Luminance multiplier for starfield
declare hide constant STARS_DENSITY = 7;		// density of starfield in stars/cm^3
declare hide constant STARS_SIZE_X = 8;			// physical size of a star in virtual space, cm
declare hide constant STARS_SIZE_Y = 9;			// physical size of a star in virtual space, cm
declare hide constant STARS_VOLUME_X = 10;		// X-size of virtual starfield in cm
declare hide constant STARS_VOLUME_Y = 11;		// Y-size of virtual starfield in cm
declare hide constant STARS_VOLUME_Z = 12;		// Z-size of virtual starfield in cm
declare hide constant STARS_TYPE = 13;			// 0 = dots, 1 =triangles
declare hide constant NUM_X_PATCHES = 14;		// Number of patches in horizontal direction.
declare hide constant NUM_Y_PATCHES = 15;		// Number of patches in the vertical direction.
declare hide constant PATCH_DWELL = 16;			// Number of frames a direction drawn.
declare hide constant PATCH_DENSITY = 17;		// Dots per centimeter.
declare hide constant CORR_DELAY_LOW = 18;		// Correlation delay low bound.
declare hide constant CORR_DELAY_HIGH = 19;		// Correlation delay high bound.
declare hide constant CORR_DELAY_INC = 20;		// Correlation delay increment.
declare hide constant FIELDSIZE_X = 21;
declare hide constant FIELDSIZE_Y = 22;
declare hide constant PATCH_SCALE = 23;			// Scales each patch.
declare hide constant FIELDLOC_X = 24;
declare hide constant FIELDLOC_Y = 25;
declare hide constant HEAD_CENTER_X = 26;	//X-location of head center of rotation relative to center of eye-coil frame (cube)
declare hide constant HEAD_CENTER_Y = 27;	//Y-location of head center of rotation relative to center of eye-coil frame (cube)
declare hide constant HEAD_CENTER_Z = 28; 	//X-location of head center of rotation relative to center of eye-coil frame (cube)
declare hide constant EYE_OFFSET_X = 29;	//coordinates of cyclopena eye RELATIVE to HEAD_CENTER
declare hide constant EYE_OFFSET_Y = 30;
declare hide constant EYE_OFFSET_Z = 31;
declare hide constant MOOG_ROT_CENTER_OFFSET_X = 32;    //coordinates of center of MOOG rotation RELATIVE to HEAD CENTER
declare hide constant MOOG_ROT_CENTER_OFFSET_Y = 33;
declare hide constant MOOG_ROT_CENTER_OFFSET_Z = 34;
declare hide constant CAMERA_ROT_CENTER_OFFSET_X = 35;  //coordinates of center of Camera rotation RELATIVE to HEAD CENTER
declare hide constant CAMERA_ROT_CENTER_OFFSET_Y = 36;
declare hide constant CAMERA_ROT_CENTER_OFFSET_Z = 37;
declare hide constant MASK_RADIUS = 38;     // radius, in degrees, of the mask that is enabled by the MASK_STATUS variable, GCD 5/25/06
// Copied from Jacob's MotionParallax\MoogProtocol by Johnny 4/18/07
declare hide constant BACKGROUND_DENSITY = 39;
declare hide constant CLIP_NEAR = 40;		// Near clipping plane.
declare hide constant CLIP_FAR = 41;		// Far clipping plane.
declare hide constant FIXATION_SIZE = 42;	// Center fixation cross size.
declare hide constant MOVE_EXPONENT = 43;	// Gaussian window function power.
declare hide constant MOVE_SIGMA = 44;		// Gaussian window sigma.
declare hide constant MOVE_FREQUENCY = 45;	// Movement Gaussian frequency.
declare hide constant PATCH_COHERENCE = 46;     // New variable instead of COHERENCE, which varied.  This is static  JWN 01/08/05
declare hide constant MOVE_MAGNITUDE = 47;      // Replacing AMPLITUDE, which varied.  This is static  JWN 01/08/05
declare hide constant PATCH_DRIFT = 48;         // Not really static, but not dynamic either.  Used to make dots drift during BD conditions.  JWN 03/01/05
declare hide constant PURSUIT_GAIN = 49;        // Used to compensate for poor pursuit gain in MP, C, and EO conditions.   JWN 11/16/06 - Johnny 4/18/07
declare hide constant PATCH_DISP_EYE = 50;              // eye to display patch in MP protocol. 1: left 2: right 3: both
declare hide constant FIX_DISP_EYE = 51;                // eye to display fixation in MP protocol. 1: left 2: right 3: both
declare hide constant STEREO_MP_DIFF = 52;              // for incongruent condition. binocular disp. depth = MP depth + this value
declare hide constant PATCH_RAND_DEPTH_MIN = 53;              // for incongruent condition. binocular disp. depth = MP depth + this value
declare hide constant PATCH_RAND_DEPTH_MAX = 54;              // for incongruent condition. binocular disp. depth = MP depth + this value
declare hide constant VESTIB_COND_DOTS_ON = 55;         //A flag that turns on the background dots in the vestibular condition, GCD 12/31/09
declare hide constant CTRL_STIM_ON = 56;                // turn on, off stimulus in the middle of trial
declare hide constant FP_ROTATE_MASK= 57;               //Jing 02/15/2011. Turn on/off the eye mask
declare hide constant PURSUIT_BG_DRAW_MODE = 58;        //pursuit params. Jing 03/01/2011, 04/21/2011
declare hide constant PURSUIT_BG_DENSITY = 59;
declare hide constant PURSUIT_BG_DIMS_X = 60;
declare hide constant PURSUIT_BG_DIMS_Y = 61;
declare hide constant PURSUIT_BG_DUR = 62;              //The 2D wall(Background) showing duration, ms.
declare hide constant PURSUIT_TARGET_DUR =63;           //The pursuit duration, ms.
declare hide constant STEP_RAMP_DEG = 64;               //Step ramp size for pursuit.
declare hide constant PURSUIT_BG_DOTS_SIZE = 65;
declare hide constant PURSUIT_BG_LEYE_RLUM = 66;
declare hide constant PURSUIT_BG_REYE_GLUM = 67;        //End 03/01/2011, 04/21/2011
declare hide constant DOTS_SIZE = 68;  //Jing 11/29/2011
declare hide constant MID_ROT_AMP = 69;
declare hide constant TRAP_RAMP_SLOPE = 70;
declare hide constant TRAN_PEAK_VEL = 71;
declare hide constant TRAP_RAMPT = 72; 
declare hide constant TRAP_ROT_RAMPT = 73; 


//now, declare the array that will hold the values of these variables 
declare hide float static_params[NUM_STATICS];

// Copied from MotionParallax\MoogProtocol by Johnny 4/18/07
// Ported some more, seemingly at random, from DotsDisc  JWN 11/01/04
declare hide constant NUM_DOTS_STATICS = 9;
declare hide constant AP_SHAPE = 0;		//aperature shape: ELLIPSE or RECTANGLE
declare hide constant AP_DEPTH_ORDER = 1;	//holds intergers in range PATCH1->PATCH4 which specify depth ordering of patches
declare hide constant COHER_TYPE = 2;	        //motion coherence type: 0 = RANDOM POS'N, 1 = RANDOM DIREC
declare hide constant DENSITY = 3;		//dot density
declare hide constant DWELL = 4;		//dot dwell time (ie, # of frames between updates)
declare hide constant DOTS_RLUM = 5;	        //red luminance of dots: 0 -> 1
declare hide constant DOTS_GLUM = 6;	        //green luminance of dots: 0 -> 1
declare hide constant DOTS_BLUM = 7;	        //blue luminance of dots: 0 -> 1
declare hide constant DOTS_BIN_CORR_SEED = 8;	//seed for generating random disparities on the slave side
//now, declare the array that will hold the values of these variables for each patch 
declare hide float dots_static_params[N_PATCHES, NUM_DOTS_STATICS];
// Johnny 4/18/07

declare hide constant NUM_TARG_PARAMS = 13;
declare hide constant TARG_XCTR = 0;	//X-location of targets & FP
declare hide constant TARG_YCTR = 1;	//Y-location of targets & FP
declare hide constant TARG_ZCTR = 2;	//Y-location of targets & FP
declare hide constant TARG_XSIZ = 3;	//X-dimension of targets & FP (size on the scree, not eye position display)
declare hide constant TARG_YSIZ = 4;	//Y-dimension of targets & FP (size on the scree, not eye position display)
declare hide constant TARG_SHAPE = 5;	//shape of targets & FP: ELLIPSE or RECTANGLE
declare hide constant TARG_HDISP = 6;	//Horiz. disparity of targets & FP  JWN 11/01/04 -- Johnny4/18/07
declare hide constant TARG_RLUM = 7;	//red luminance of targets/FP: 0 -> 1
declare hide constant TARG_GLUM = 8;	//green luminance of targets/FP: 0 -> 1
declare hide constant TARG_BLUM = 9;	//blue luminance of targets/FP: 0 -> 1
declare hide constant TARG_LUM_MULT= 10;	//multiplier for target luminance, 0-> 1
declare hide constant TARG_WIN_XSIZ = 11;	//X-dimension of targets & FP (window size on eye position display)
declare hide constant TARG_WIN_YSIZ = 12;	//Y-dimension of targets & FP (window size on eye position display)
//now, declare an array to hold all target parameters
declare hide float target_params[N_TARGS, NUM_TARG_PARAMS];

//defined constants for indexing all parameters that can VARY trial to trial
//each of these variables will be allowed to vary independently
declare hide constant NUM_VARS = 42;	////MUST equal the number of items that follow
declare hide constant AZIMUTH = 0;	//movement direction -- azimuth in deg
declare hide constant ELEVATION = 1;	//movement direction -- elevation in deg
declare hide constant AMPLITUDE = 2;	//movement amplitude in meters
declare hide constant ORIGIN_X = 3;	//X coord of movement origin in meters
declare hide constant ORIGIN_Y = 4;	//Y coord of movement origin in meters
declare hide constant ORIGIN_Z = 5;	//Z coord of movement origin in meters
declare hide constant NUM_SIGMAS = 6;	//number of s.d.s in a Gaussian velocity movement
declare hide constant DURATION = 7;	//movement duration in secs
declare hide constant STIM_TYPE = 8;	//indicates stimulus type: VISUAL_ONLY, VESTIB_ONLY, VISUAL_VESTIB
declare hide constant HEADING = 9;	//generalized variable to hold the heading angles relative to base heading
					//these values are then converted into azimuths and elevations as appropriate
declare hide constant LIFETIME = 10;	//how many frames a limited-lifetime star will live for, in frames
declare hide constant LIFETIME_STATUS = 11;  //whether limited liftime display is turned on (1) or off (0)
declare hide constant COHERENCE = 12; 	//motion coherence of starfield, from 0->100%
declare hide constant FIX_X = 13;	//X-coord of fixation point
declare hide constant FIX_Y = 14;	//Y-coord of fixation point
declare hide constant DOTS_DIREC = 15;
declare hide constant DOTS_SPEED = 16;
declare hide constant DOTS_DISP = 17;
declare hide constant ROT_DURATION = 18;	//duration of rotation stimulus
declare hide constant ROT_ELEVATION = 19;	//elevation angle of rotation axis
declare hide constant ROT_AZIMUTH = 20;		//azimuth angle of rotation axis
declare hide constant ROT_AMPLITUDE = 21;	//amplitude of rotation change
declare hide constant ROT_NUM_SIGMAS = 22;	//number of s.d.s in a Gaussian rotation change
declare hide constant INTEROCULAR_DIST = 23;	//variable to allow on the fly changing of interocular distance, to interleave disparity and no-disparity cases
declare hide constant TT_MODE  = 24;		//flag variable for Tilt/Translation protocol: 0=subtractive, 1 = additive, 2 = rotation only, 3 = translation only
declare hide constant FP_ROTATE = 25; 	
declare hide constant MASK_STATUS = 26;     
declare hide constant MICROSTIM = 27;       //flag for microstimulation: 0 = OFF, 1 = ON
declare hide constant CONFLICT_ANGLE = 28;   // cue conflict angle (for regular and 2I heading discrim), CRF 7/17/06
declare hide constant ROT_START_OFFSET = 29;            //parameter used to offset the starting point of rotations, GCD 9/11/09
declare hide constant TRANS_ROT_TYPE = 30;              //specifies combination of eye/head rotation and translation, GCD 9/18/09
declare hide constant DEPTH_CUE_TYPE = 31;              //specifies combination of disparity and MP cues for eye/head rotation expt, GCD 10/15/09
//Jing 03/01/2011
declare hide constant PURSUIT_BG_VEL = 32;              //The moving speed for dots inside the 2D wall(Background), deg/s. 
declare hide constant PURSUIT_BG_DIRT = 33;             //The moving direction for dots inside the 2D wall(Background), deg.
declare hide constant PURSUIT_TARGET_VEL = 34;          //The pursuit target speed (Galvo/2D wall Speed), deg/s.
declare hide constant PURSUIT_TARGET_DIRT = 35;         //The pursuit direction, deg.
declare hide constant PURSUIT_TYPE = 36;                //Target pursuit in different condition.
//End 03/01/2011

//Jing 05/01/2011
declare hide constant HEAD_FIX_X = 37;                  //X-coord of Head fixation target. Head-pursuit related protocols. 
declare hide constant HEAD_FIX_Y = 38;                  //Y-coord of Head fixation target. Head-pursuit related protocols. 
declare hide constant EYE_HEAD_MODE = 39;               //specifies using head or eye pursuit. 
//End 05/01/2011
declare hide constant ROT_PEAK_VEL = 40; //Jing 04/18/2013
declare hide constant PURSUIT_STIM_TYPE = 41;  //Jing 01/12/2015


//defines for different stimulus types
declare hide constant NEITHER =0;
declare hide constant VESTIB_ONLY =1;
declare hide constant VISUAL_ONLY =2;
declare hide constant VISUAL_VESTIB =3;

//defines for different values of TRANS_ROT_TYPE, GCD 9/18/09
declare hide constant NO_ROTATION = -1;
declare hide constant ROTATION_NO_TRANS = 0;
declare hide constant VORC_PTRANS_PROT_VIS = 1;      //VOR cancellation, physical translation + physical head/body rotation + optic flow
declare hide constant VORC_PTRANS_SROT_VIS = 2;      //VOR cancellation, physical translation + simulated head/body rotation + optic flow
declare hide constant VORC_STRANS_PROT_VIS = 3;      //VOR cancellation, simulated translation + physical head/body rotation + optic flow
declare hide constant VORC_STRANS_SROT_VIS = 4;      //VOR cancellation, simulated translation + simulated head/body rotation + optic flow
//declare hide constant VORC_PTRANS_PROT_NOVIS = 5;      //VOR cancellation, physical translation + physical head/body rotation + NO optic flow
declare hide constant PURSUIT_STRANS_SROT_FAKE = 5;     //Fake simulated Pursuit + moving object dots. //Jing 11/29/2011
declare hide constant PURSUIT_PTRANS_PROT_VIS = 6;      //Pursuit, physical translation + physical eye/head rotation + optic flow
declare hide constant PURSUIT_PTRANS_SROT_VIS = 7;      //Pursuit, physical translation + simulated eye/head rotation + optic flow
declare hide constant PURSUIT_STRANS_PROT_VIS = 8;      //Pursuit, simulated translation + physical eye/head rotation + optic flow
declare hide constant PURSUIT_STRANS_SROT_VIS = 9;      //Pursuit, simulated translation + simulated eye/head rotation + optic flow
declare hide constant CURVE_PATH_VIS = 10;              //Curve path motion, visual only. Jing 01/25/2013
declare hide constant PURSUIT_PTRANS_PROTBODY_VIS = 11; //10; //Pursuit, physical translation + passive(body) rotation + optic flow. //Jing 11/10/2011, 01/25/2013
declare hide constant PURSUIT_STRANS_PROTBODY_VIS = 12; //11; //Pursuit, simulated translation + passive(body) rotation + optic flow. //Jing 11/10/2011, 01/25/2013

//defines for different values of PURSUIT_TYPE for VISUAL_MOTION_PURSUIT_GALVO prot. Jing 03/01/2011 
declare hide constant VISUAL_MOTION_ONLY = 0;          //Dots on the 2D wall translation, Fixation Only (Galvo laser FP), No Pursuit.
declare hide constant VISUAL_MOTION_PURSUIT = 1;       //Dots on the 2D wall translation, 2D wall tranlation with Galvo laser FP, Pursuit.
declare hide constant VISUAL_NO_MOTION_PURSUIT = 2;    //Stationary Dots on the 2D wall, 2D wall tranlation with Galvo laser FP, Pursuit.
declare hide constant PURSUIT_DARKNESS = 3;                //Pursuit with Galvo laser FP, Projecctor shutter on (Darkness).

//defines for different values of EYE_HEAD_MODE. Jing 05/01/2011
declare hide constant EYE_MODE = 0;
declare hide constant HEAD_MODE = 1;
declare hide constant BODY_MODE = 2;

//defines for different values of DEPTH_CUE_TYPE, GCD 10/15/09
declare hide constant CLOUD3D_DISP = 0;         //a 3D cloud of dots rendered with disparity cues, this is the full depth cue condition
declare hide constant CLOUD3D_NO_DISP = 1;         //a 3D cloud of dots rendered with zero disparity, motion parallax (MP) specifies depth structure
declare hide constant WALL2D_NO_DISP = 2;         //a fronto-parallel wall of dots, rendered at zero disparity.  Similar to Bradley et al. 1996
declare hide constant WALL2D_DISP = 3;         //a fronto-parallel wall of dots rendered with disparity cues

//defines for the array that will hold the constellation of all VARIABLE params
//for each expt.  This is the table from which trial conditions will be drawn
declare hide constant MAX_COND = 201; //400;	//limits the number of different trial conditions for one expt. JIng 11/10/2011 for our system changing to 200 is better
declare hide num_conditions = 0;		//this var holds the number of diff. conditions for the current expt.
declare hide float condition_list[MAX_COND, N_MOVE_TYPES, NUM_VARS];

//defines for tracking the status and percent correct for each condition type
declare hide constant NUM_FIELDS = 3;	
declare hide constant CORRECT = 0;	//field used to hold # correct trials for each condition
declare hide constant TOTAL = 1;  	//field used to hold total # trials for each condition
declare hide constant STATUS = 2;	//field used to hold status flag for each condition
declare hide status_list[MAX_COND, NUM_FIELDS];		//the status array
//status flags assigned to the STATUS field for each condition in status_list[]
declare hide constant INACTIVE = 0;	//indicates a cond # is inactive
declare hide constant ACTIVE = 1;	//indicates a cond # is active
declare hide constant BLOCK_FULL = 2;	//indicates that current trial block done for this condition

//defines for nesting variables and computing var_list[]; see par_func.pro
declare constant MAX_NEST_LEVELS = 5;	//can't imagine needing more than this!
declare constant MAX_NEST_VALUES = 50;	//maximum # of different values for a single nested variable.
declare nest_levels = 1;		//the number of vars to nest for the selected protocol
declare float var_list[MAX_NEST_LEVELS, MAX_NEST_VALUES];	//will hold list of values for each nested parameter in an expt.
declare nest_vars[MAX_NEST_LEVELS];		//will hold indices of values to nest
declare nest_patches[MAX_NEST_LEVELS];	//will hold indices of patches to nest
	//NOTE: the corresponding elements of nest_vars and nest_patches from a pair
	//that specifies the combination of variable/patch to vary
declare num_values[MAX_NEST_LEVELS];	//will hold # values for each variable in var_list[]

//defines for the array that will hold all of the information for the low bound,
//high bound, increment, etc for each of the variable parameters
//This is a key array that will be filled in each experiment to control 
//which of the (potentially variable) parameters are varied and how.
declare hide constant NUM_KEYS = 10;		//MUST equal the number of keys below
//list of keys
declare hide constant LOW_BND = 0;		//lower bound
declare hide constant HIGH_BND = 1;		//upper bound
declare hide constant INCR = 2;			//increment value, for either linear or multiplicative increments
declare hide constant MULT = 3;			//flag for variation type: 0 = linear, 1 = multiplicative
declare hide constant EXTRA1 = 4;		//Extra value #1; for control conditions
declare hide constant EXTRA2 = 5;		//Extra value #2; for control conditions
declare hide constant EXTRA3 = 6;		//Extra value #3; for control conditions
declare hide constant EXTRA4 = 7;		//Extra value #4; for control conditions
declare hide constant EXTRA5 = 8;		//Extra value #4; for control conditions  //Jing 07/03/2012. Adhira request 6 eatra values.
declare hide constant EXTRA6 = 9;		//Extra value #4; for control conditions
//value to put in Extra1-4 slots if not to be used
declare hide float constant UNDEF = 888;
//now the actual array declaration.  Each variable will have a
//lower bound, upper bound, increment, extra values, etc.
declare hide float var_table[N_MOVE_TYPES, NUM_VARS, NUM_KEYS];

//variable definitions for holding the preferred parameters of a cell/site
//these are used in setting up default param ranges/values for many expts
declare hide float PrefAzimuth = 90.0;	//preferred azimuth for location of FOE in degrees
declare hide float PrefElevation = 0.0;		//preferred elevation for location of FOE in degrees
declare hide float PrefHDisp = 0.25;	//preferred horiz. disparity in degrees
declare hide float RFXCtr = -5.0;		//X-coord of RF center location, in degrees
declare hide float RFYCtr = 0.0;		//Y-coord of RF center location, in degrees
declare hide float RFDiam = 4.0;		//RF diameter, in degrees
// And a couple from DotsDisc.  JWN 11/01/04 - Johnny 4/24/07
declare hide float PrefDirec = 0.0;	//preferred direction in degrees
declare hide float PrefSpeed = 5.0;		//preferred speed in deg/sec
// Johnny 4/24/07


//variable definition for scaling factor for mapping size and one for grid size to be applied during RF Mapping Protocol
//also add variable for number of grid pts
declare hide float RFSizeScale = 0.25;
declare hide float RFGridScale = 1.5;
declare hide float RFGridPts = 4.0;

//determines whether the var is printed out in the message window
//when the PRINT_TABLE process is called
declare hide var_print_order[NUM_VARS];
declare hide patch_print_flags[N_MOVE_TYPES];

//this array is used for formatting variables in PRINT_TABLE
//each entry is the precision for the corresponding variable
declare hide var_precision[NUM_VARS] = 2;

//this flag is set for each protocol to determine if a NULL condition should be 
//included in the condition_list.  GCD, 1/5/00
declare hide IncludeNULLCondition[N_MOVE_TYPES];		//NO by default
declare hide constant NULL_VALUE = -9999;	//value give to variables for the NULL condition

//this flag is set if the user wants a patch to be turned off for a specific condition
// From DotsDisc.  JWN 11/01/04 - Johnny 4/24/08
declare hide constant PATCH_OFF = -7777;  //value to give to indicate patch off.

//flag used to determine whether a dialog will appear to prompt you to save data
//before clearing the databases
declare hide clear_prompt = 0;

//flag variable set by FLOAT_EQUIV whenever two float variables are within tolerance
declare hide within_tolerance = 0;

//arrays to hold bias information as a function of up to two discrimination parameters
//this info will be used to implement correction loops in a probabilitic way depending
//on the bias value and count for each stimulus condition
declare float bias_values[MAX_NEST_VALUES, MAX_NEST_VALUES];	//will hold list of bias values, one for each different parameter value of two nest variables
declare int bias_count[MAX_NEST_VALUES, MAX_NEST_VALUES];	//will hold # of trials making up a bias value, one count for each different parameter value of two nest variables

//variables for implementing correction loops
declare int correction_loop_active = 0;  //menu variable to turn correction loops on/off
declare int corr_loop_flag = 0;		//flag variable that will be set to 1 if current trial is to be a correction loop
declare float corr_loop_value = 0.05;	//override value for correction loop trials
declare float bias_mult = 1.0;	//multiplier on bias for determining probability of a correction trial  
declare float bias_thresh = 0.2; //threshold level of bias below which no correction trials are initiated
declare int correction_min_trials = 7;  //minimum # of trials going into bias index before implementing correction loop
declare float stereoacuity_correction_value = 0.05;  //absolute value of disparity for stereoacuity correction trials
declare int num_consecutive_errors[MAX_COND];	//holds the # of consecutive errors made for each stimulus condition

//define arrays for holding staircases and pointers 
declare hide constant MAX_NUM_STAIRCASES = 5;
declare int multi_staircase_pointer[MAX_NUM_STAIRCASES];	   //keeps track of the pointer for each staircase
declare int multi_staircase_list[MAX_NUM_STAIRCASES, MAX_COND];  //keeps track of those conditions associated with each staircase
declare int length_staircases[MAX_NUM_STAIRCASES];	   //keeps track of the length of the staircases
declare int last_depth_sign[MAX_NUM_STAIRCASES];
declare hide current_staircase = 0;                        //keeps track of the staircase currently being used
declare hide num_staircases = 1; 			   //total number of parallel staircases used in the protocol
declare hide multiple_staircases_flag = 0; 		   //flag for multiple staircases - useful for resetting protocols
declare hide staircase_split_var = 1;        			 //when multiple staircases, this points to the index in nest_vars
                                              //pointing to the variable whose identity will be used to split the condition_list
                                              //into multiple staircases.
declare hide multi_staircase_ratio = 40;      // multi_staircase appearance ratio for two different conditions.
declare hide multi_staircase_onetarg = 0;     // one target trial for certain condition if subject is bad at that condition, good at others

//declare the functions that will be found in Par_func.pro
declare	INIT_VAR_TABLE(), FILL_CONDITION_LIST();
declare INIT_CONDITION_LIST(), INIT_PRINT_FLAGS(), PRINT_TABLE();
declare COMPUTE_VAR_LIST(), COMPUTE_CONDITION_LIST(), UPDATE_CONDITION_LIST(), KLUDGE_CONDITIONS(cond_count);
declare INIT_STATIC_PARAMS(), INIT_TARGET_PARAMS(), RESET_STATUS_LIST(), CLEAR_DATA(), RESET_COUNTERS();
declare FLOAT_EQUIV(float value1, float value2); 
