# Supplementary material for: Role of visual and non-visual cues in constructing a rotation-invariant representation of heading in parietal cortex
Source: eLife. 2015 Feb 18;4:e04693. doi: 10.7554/eLife.04693 (PMC4337725; doi:10.7554/eLife.04693)
Supplement: Source code 1. — Custom scripts. Custom scripts written for use with the TEMPO system (Reflective Computing, St. Louis, MO). The scripts define experiment specific parameters and the control loop determining the structure of each individual trial. DOI: http://dx.doi.org/10.7554/eLife.04693.016 [file elife04693s001.zip › TEMPO_protocol_functions.pro]

/************************************************************************
ProtFunc.PRO:	This file contains the processes for implementing
	all canned experimental protocols associated with DotsDisc.pro.
	Greg DeAngelis, 8/29/99

NOTES:
- I am putting all the canned protocol stuff here so that it is easier to find
	and so that the other files don't become cluttered up with this stuff
- SET_PROTOCOL is where all of the specifics are set up for a particular
	experiment.  There is a similar block of code for each Protocol.  This makes
	for a lot of redundant code, but it is also simple to see and modify.

****************************************************************************/
#pragma declare = 1                     // Require declarations of all variables


//-----------------------------------------------------------------------------------
// SET_PROTOCOL - This process is called when a pre-canned protocol is selected from
//		the relevant dialog box.  THis routine sets up the var_table with pre-set
//		parameter ranges, and then fills the condition_list
process SET_PROTOCOL()
{
	declare i;

	//set some dot density defaults based on screen size
	if (SCREEN_XSIZ > 45.0) {  //large projector screen
		DEFAULT_FOREGND_DENSITY = 32.0;		  //dots\deg^2\s
		DEFAULT_BACKGND_DENSITY = 8.0;
		}
	else {
		DEFAULT_FOREGND_DENSITY = 64.0;		  //dots\deg^2\s
		DEFAULT_BACKGND_DENSITY = 16.0;
		}

	//first, we call INIT_VAR_TABLE to set up defaults based on cell/site preferences
	spawnwait INIT_VAR_TABLE;
	spawnwait INIT_STATIC_PARAMS; 
	spawnwait INIT_PRINT_FLAGS;

	//stop the protocol if it is still running
	PStop = 1;

	//by default, don't include a NULL condition (for measuring spontaneous discharge)
	//any protocol that wants this must set this flag=1 below.  GCD, 1/5/00
	//modified so that IncludeNULLCondiion is now an array with a value for each patch
	//JDN 3/29/00
	i = 0;
	while (i < N_MOVE_TYPES) {
		IncludeNULLCondition[i] = 0;
		i =  i + 1;
	}

	//by default, the method for interleaving is METHOD of CONSTANT STIMULI,
	//in which a fixed set of conditions is block randomized.  Some of the protocols
	//below may override this default.  GCD, 1/7//00
	PsychMethod = METHOD_CONSTANT_STIMULI;

        //By default, we turn off multiple staircases.  This gets turned on by protocols that need it.  GCD, 7/9/09
        multiple_staircases_flag = 0;
        // Flag for restricting one-target trials to a certain condition to encourage performance in multiple cue condition. HRK 6/1/10
        multi_staircase_onetarg = 0;
                
	nest_vars[0] = 0;
	nest_vars[1] = 0;
	nest_vars[2] = 0;
	nest_vars[3] = 0;
	nest_vars[4] = 0;

        //set the default intertrial interval to 2s, GCD, 9/7/10
        inter_trial_time = 2000;
        
        //init flags value. Jing 04/22/2011
        USE_LASER_FP = 0;
        isMoogOrigin = 0; 
        USE_MOTOR = 0; //Jing 11/10/2011
        includeBasicCondition2 = 0;
        HPSpecialCond1 = 0;   //Jing 12/12/2013
        HPSpecialCond2 = 0;

	//HERE WE GO OFF TO DO A SET OF INSTRUCTIONS THAT IS SPECIFIC TO EACH PROTOCOL
        spawnwait PROTOCOLS_MOOG;  // Moog specific protocols + eye calibration

	//now, update the condition_list[] and print a table of conditions
	spawn UPDATE_CONDITION_LIST; waitforprocess UPDATE_CONDITION_LIST;

	//now, clear the databases/log, with prompting to avoid saving over wanted data
	clear_prompt = 1;
	spawn CLEAR_DATA;	waitforprocess CLEAR_DATA;
}


//-------------------------------------------------------------------
//  PROTOCOLS: Code blocks for protocols.

process PROTOCOLS_MOOG()
{
	declare float grid_size, y_orig_offset;
	declare int num_pts;
	//the following series of "if's" is necessary in order to override
	//particular parameters for each protocol.  This is not terribly elegant,
	//but the convenience of pre-canned protocols seems worth it.

	//*************************************************************************
	if (Protocol == EYE_CALIBRATION) {  // Added JWN 02/21/06
		print("EYE_CALIBRATION protocol selected.");
                PROTOCOL_TYPE = MOOG_PROTOCOL;
		var_table[MOOG, FIX_X, LOW_BND] = -5.0; var_table[MOOG, FIX_X, HIGH_BND] = 5.0;
		var_table[MOOG, FIX_X, INCR] =5.0; var_table[MOOG, FIX_X, MULT] = 0;
		var_table[CAMERAS, FIX_X, LOW_BND] = -5.0; var_table[CAMERAS, FIX_X, HIGH_BND] = 5.0;
		var_table[CAMERAS, FIX_X, INCR] = 5.0; var_table[CAMERAS, FIX_X, MULT] = 0;
		
		var_table[MOOG, FIX_Y, LOW_BND] = -5.0; var_table[MOOG, FIX_Y, HIGH_BND] = 5.0;
		var_table[MOOG, FIX_Y, INCR] = 5.0; var_table[MOOG, FIX_Y, MULT] = 0;
		var_table[CAMERAS, FIX_Y, LOW_BND] = -5.0; var_table[CAMERAS, FIX_Y, HIGH_BND] = 5.0;
		var_table[CAMERAS, FIX_Y, INCR] = 5.0; var_table[CAMERAS, FIX_Y, MULT] = 0;
                
                //Jing 11/10/2011
		var_table[MOOG, EYE_HEAD_MODE,LOW_BND] = EYE_MODE; var_table[MOOG, EYE_HEAD_MODE, HIGH_BND] = EYE_MODE;
		var_table[MOOG, EYE_HEAD_MODE, INCR] = 1; var_table[MOOG, EYE_HEAD_MODE, MULT] = 0;
                		
		//now set various flags used in PRINT_TABLE.
		//var_print_order[] holds the indexes of the variables in the order in which
		//you want them printed in the table; all other entries are initialized to -1
		//NOTE: you can't activate too many variables because the TEMPO message window
		//will wrap/truncate after about 78 chars. GCD
		var_print_order[0] = FIX_X; var_print_order[1] = FIX_Y;
		patch_print_flags[MOOG] = 1;	patch_print_flags[CAMERAS] = 0;
		var_precision[FIX_X] =2; var_precision[FIX_Y] = 2;
		
		//IMPT: Set the trial type to fixation + visual stimulus
		TrialType = FIX_STIM;
		NumRepetitions = 5;
		
		nest_levels = 2;	//# of variables to nest in multi-dim expt.
		//setting values into nest_vars[] and nest_patches[] is how I am specifying
		//which variables to vary (nest) and in which order.  These should be filled
		//in order from outside (slowest variation) to inside (fastest variation), starting
		//from index 0.
		nest_vars[0] = FIX_X;		nest_patches[0] = MOOG;
		nest_vars[1] = FIX_Y;		nest_patches[1] = MOOG;
	}
        
        
       
        //****************************************************************************************************
        //    8-dir azimuth translation tuning(visual/combine) with eye pursuit(real/simulated).
        //    Jing 10/19/2011, 11/10/2011(change prot. name)
	//****************************************************************************************************        
        if (Protocol == AZ_TUNING_W_EYE_PURSUIT) {
		print("AZ_TUNING_W_EYE_PURSUIT protocol selected.");
                PROTOCOL_TYPE = MOOG_PROTOCOL;
                
                 //variables to set up the translation tuning in the azimuth dimension
		var_table[MOOG, AZIMUTH, LOW_BND] = 0; var_table[MOOG, AZIMUTH, HIGH_BND] = 315.0;
		var_table[MOOG, AZIMUTH, INCR] = 45.0; var_table[MOOG, AZIMUTH, MULT] = 0;
		var_table[CAMERAS, AZIMUTH, LOW_BND] = 0; var_table[CAMERAS, AZIMUTH, HIGH_BND] = 315.0;
		var_table[CAMERAS, AZIMUTH, INCR] = 45.0; var_table[CAMERAS, AZIMUTH, MULT] = 0;

		var_table[MOOG, ELEVATION, LOW_BND] = 0.0; var_table[MOOG, ELEVATION, HIGH_BND] = 0.0;
		var_table[MOOG, ELEVATION, INCR] = 45.0; var_table[MOOG, ELEVATION, MULT] = 0;
		var_table[CAMERAS, ELEVATION, LOW_BND] = 0.0; var_table[CAMERAS, ELEVATION, HIGH_BND] = 0.0;
		var_table[CAMERAS, ELEVATION, INCR] = 45.0; var_table[CAMERAS, ELEVATION, MULT] = 0;

		var_table[MOOG, AMPLITUDE, LOW_BND] = 0.26; var_table[MOOG, AMPLITUDE, HIGH_BND] = 0.26;
		var_table[MOOG, AMPLITUDE, INCR] = 0.05; var_table[MOOG, AMPLITUDE, MULT] = 0;
		var_table[CAMERAS, AMPLITUDE, LOW_BND] = 0.26; var_table[CAMERAS, AMPLITUDE, HIGH_BND] = 0.26;
		var_table[CAMERAS, AMPLITUDE, INCR] = 0.05; var_table[CAMERAS, AMPLITUDE, MULT] = 0;

		var_table[MOOG, DURATION, LOW_BND] = 1500.0; var_table[MOOG, DURATION, HIGH_BND] = 1500.0;
		var_table[CAMERAS, DURATION, LOW_BND] = 1500.0; var_table[CAMERAS, DURATION, HIGH_BND] = 1500.0;
                
		var_table[MOOG, ROT_DURATION, LOW_BND] = 1.5; var_table[MOOG, ROT_DURATION, HIGH_BND] = 1.5;
		var_table[CAMERAS, ROT_DURATION, LOW_BND] = 1.5; var_table[CAMERAS, ROT_DURATION, HIGH_BND] = 1.5;

		var_table[MOOG, NUM_SIGMAS, LOW_BND] = 6.0; var_table[MOOG, NUM_SIGMAS, HIGH_BND] = 6.0;
		var_table[MOOG, NUM_SIGMAS, INCR] = 1.5; var_table[MOOG, NUM_SIGMAS, MULT] = 0;
		var_table[CAMERAS, NUM_SIGMAS, LOW_BND] = 6.0; var_table[CAMERAS, NUM_SIGMAS, HIGH_BND] = 6.0;
		var_table[CAMERAS, NUM_SIGMAS, INCR] = 1.5; var_table[CAMERAS, NUM_SIGMAS, MULT] = 0;

		var_table[MOOG, STIM_TYPE, LOW_BND] = VISUAL_VESTIB; var_table[MOOG, STIM_TYPE, HIGH_BND] = VISUAL_VESTIB;
		var_table[MOOG, STIM_TYPE, INCR] = 1; var_table[MOOG, STIM_TYPE, MULT] = 0;
		var_table[CAMERAS, STIM_TYPE, LOW_BND] = VISUAL_VESTIB; var_table[CAMERAS, STIM_TYPE, HIGH_BND] = VISUAL_VESTIB;
		var_table[CAMERAS, STIM_TYPE, INCR] = 1; var_table[CAMERAS, STIM_TYPE, MULT] = 0;

                //variables to control the rotation of head and/or eyes
		var_table[MOOG, ROT_AZIMUTH, LOW_BND] = 0; var_table[MOOG, ROT_AZIMUTH, HIGH_BND] = 0.0;
		var_table[MOOG, ROT_AZIMUTH, INCR] = 45.0; var_table[MOOG, ROT_AZIMUTH, MULT] = 0;
		var_table[CAMERAS, ROT_AZIMUTH, LOW_BND] = 0; var_table[CAMERAS, ROT_AZIMUTH, HIGH_BND] = 0.0;
		var_table[CAMERAS, ROT_AZIMUTH, INCR] = 45.0; var_table[CAMERAS, ROT_AZIMUTH, MULT] = 0;
                
		var_table[MOOG, ROT_ELEVATION, LOW_BND] = 90.0; var_table[MOOG, ROT_ELEVATION, HIGH_BND] = 90.0;
		var_table[MOOG, ROT_ELEVATION, INCR] = 180.0; var_table[MOOG, ROT_ELEVATION, MULT] = 0;
		var_table[CAMERAS, ROT_ELEVATION, LOW_BND] = 90.0; var_table[CAMERAS, ROT_ELEVATION, HIGH_BND] = 90.0;
		var_table[CAMERAS, ROT_ELEVATION, INCR] = 180.0; var_table[CAMERAS, ROT_ELEVATION, MULT] = 0;

		var_table[MOOG, ROT_AMPLITUDE, LOW_BND] = -17.0; var_table[MOOG, ROT_AMPLITUDE, HIGH_BND] = 17.0;
		var_table[MOOG, ROT_AMPLITUDE, INCR] = 34.0; var_table[MOOG, ROT_AMPLITUDE, MULT] = 0;
		var_table[CAMERAS, ROT_AMPLITUDE, LOW_BND] = -17.0; var_table[CAMERAS, ROT_AMPLITUDE, HIGH_BND] = 17.0;
		var_table[CAMERAS, ROT_AMPLITUDE, INCR] = 34.0; var_table[CAMERAS, ROT_AMPLITUDE, MULT] = 0;

		var_table[MOOG, ROT_NUM_SIGMAS, LOW_BND] = 6.0; var_table[MOOG, ROT_NUM_SIGMAS, HIGH_BND] = 6.0;
		var_table[MOOG, ROT_NUM_SIGMAS, INCR] = 1.5; var_table[MOOG, ROT_NUM_SIGMAS, MULT] = 0;
		var_table[CAMERAS, ROT_NUM_SIGMAS, LOW_BND] = 6.0; var_table[CAMERAS, ROT_NUM_SIGMAS, HIGH_BND] = 6.0;
		var_table[CAMERAS, ROT_NUM_SIGMAS, INCR] = 1.5; var_table[CAMERAS, ROT_NUM_SIGMAS, MULT] = 0;

                var_table[MOOG, FP_ROTATE, LOW_BND] = HEAD_FIXED; var_table[MOOG, FP_ROTATE, HIGH_BND] = HEAD_FIXED;
		var_table[MOOG, FP_ROTATE, INCR] = 1.0; var_table[MOOG, FP_ROTATE, MULT] = 0;

                //This variable determines the combination of physical/simulated rotation and translation, GCD 9/18/09
                //see ParDefs.pro for definitions of each value
                var_table[MOOG, TRANS_ROT_TYPE, LOW_BND] = 8; var_table[MOOG, TRANS_ROT_TYPE, HIGH_BND] = 10;   //Jing 11/29/2011, 01/25/2013
		var_table[MOOG, TRANS_ROT_TYPE, INCR] = 1; var_table[MOOG, TRANS_ROT_TYPE, MULT] = 0;
                
                //Jing 05/01/2011
                var_table[MOOG, EYE_HEAD_MODE,LOW_BND] = EYE_MODE; var_table[MOOG, EYE_HEAD_MODE, HIGH_BND] = EYE_MODE;
		var_table[MOOG, EYE_HEAD_MODE, INCR] = 1; var_table[MOOG, EYE_HEAD_MODE, MULT] = 0;


                //We use 2D wall on screen only, change the density/volume_z default number. 
                static_params[STARS_DENSITY] = 0.002; //0.5;      //0.003;   // density of starfield in stars/cm^3 (background STAR_DENSITY)
                static_params[STARS_VOLUME_X] = 150.0;              // X-size of virtual starfield in cm (VOLUME)
                static_params[STARS_VOLUME_Y] = 150.0;              // Y-size of virtual starfield in cm
                static_params[STARS_VOLUME_Z] = 120; //1.0;     //120.0;   // Z-size of virtual starfield in cm
                
                static_params[FP_ROTATE_MASK] = 1.0;   

                static_params[STARS_SIZE_X] = 0.3;			// X-size of a star in cm  //Jing 07/12/2012
		    static_params[STARS_SIZE_Y] = 0.3;			// Y-size of a star in cm
		    static_params[CLIP_FAR ] = 80.0;		      // Far clipping plane.
                
		var_print_order[0] = STIM_TYPE; var_print_order[1] = TRANS_ROT_TYPE;  var_print_order[2] = ROT_AMPLITUDE;  
                var_print_order[3] = AMPLITUDE; var_print_order[4] = AZIMUTH; var_print_order[5] = EYE_HEAD_MODE;
                
		//patch_print_flags[] holds a 0 or 1 for each patch to determine if it is printed
		patch_print_flags[MOOG] = 1;	patch_print_flags[CAMERAS] = 1;
		//var_precision[] specifies the precision with which to print each variable
		var_precision[AZIMUTH] = 1;  var_precision[TRANS_ROT_TYPE] = 1;	var_precision[ROT_AMPLITUDE] = 2; 
                var_precision[STIM_TYPE] = 1; var_precision[AMPLITUDE] = 2; var_precision[EYE_HEAD_MODE] = 1;
                
		//IMPT: Set the trial type to fixation + visual stimulus
		TrialType = PURSUIT_AZBG;
		NumRepetitions = 5;
                
                USE_LASER_FP = 0;  //Jing 04/22/2011

                IncludeNULLCondition[MOOG] = 0;
		if (includeBasicCondition) IncludeNULLCondition[MOOG] = 1;
                

		nest_levels = 3;	//# of variables to nest in multi-dim expt.
		//setting values into nest_vars[] and nest_patches[] is how I am specifying
		//which variables to vary (nest) and in which order.  These should be filled
		//in order from outside (slowest variation) to inside (fastest variation), starting
		//from index 0.
		nest_vars[0] = TRANS_ROT_TYPE;	nest_patches[0] = MOOG;
		nest_vars[1] = ROT_AMPLITUDE;	nest_patches[1] = MOOG;
		nest_vars[2] = AZIMUTH;		nest_patches[2] = MOOG;
        }
                
}
